# Supplementary material for: Shared and Unique Disease Pathways in Amyotrophic Lateral Sclerosis and Parkinson’s Disease Unveiled in Peripheral Blood Mononuclear Cells
Source: ACS Chem Neurosci. 2023 Nov 8;14(23):4240–51. doi: 10.1021/acschemneuro.3c00629 (PMC10704560; doi:10.1021/acschemneuro.3c00629)
Supplement: Supplementary file 2 — cn3c00629_si_002.xlsx [file cn3c00629_si_002.xlsx]

## Sheet: Spot Qt Table
	ALS_r1	ALS_r10	ALS_r11	ALS_r12	ALS_r13	ALS_r14	ALS_r15	ALS_r16	ALS_r17	ALS_r18	ALS_r19	ALS_r2	ALS_r20	ALS_r3	ALS_r4	ALS_r5	ALS_r6	ALS_r7	ALS_r8	ALS_r9	ALS1	ALS10	ALS11	ALS12	ALS13	ALS14	ALS15	ALS16	ALS17	ALS18	ALS19	ALS2	ALS20	ALS3	ALS4	ALS5	ALS6	ALS7	ALS8	ALS9	ALS-PK1	ALS-PK2	ALS-PK3	ALS-PK4	ALS-PK5	ALS-PK6	ALS-PK7	ALS-PK8	ALS-PK9
458	0.0549554	0.056386	0.0632285	0.11724	0.127094	0.120594	0.0734054	0.115544	0.0579934	0.0394123	0.0569851	0.0664587	0.0225347	0.0816989	0.14148	0.131608	0.0912588	0.0954435	0.148115	0.0468679	0.0779297	0.120613	0.0751929	0.0505882	0.155585	0.0911753	0.182714	0.0960387	0.0810271	0.123454	0.109423	0.0534851	0.125785	0.0676956	0.0228205	0.0617259	0.10005	0.0448208	0.0398685	0.0613657	0.249523	0.0571407	0.124048	0.0844007	0.0212448	0.0650369	0.104164	0.0946294	0.104913
460	0.0409054	0.0297664	0.00600991	0.0137453	0.0161393	0.0338292	0.011932	0.0313352	NA	NA	NA	0.0169928	0.00308369	0.00947275	0.0541362	0.0343277	0.0122029	0.0125137	0.0207163	0.0105642	0.0182196	0.01617	NA	0.0140472	0.0298216	0.00985535	0.0574442	0.00986276	0.0177127	0.0180409	0.0126972	0.0238025	NA	0.02637	NA	0.00854768	0.00777622	NA	NA	NA	0.069049	0.00827846	0.0200268	0.0124593	NA	0.0139235	0.0295541	0.012779	0.0433042
462	0.0236573	0.0119489	0.00328924	0.00683627	0.0038909	0.0111394	0.00596279	0.015478	NA	NA	NA	0.00760423	NA	0.00380861	0.0995759	0.00846595	0.00554931	0.00523443	0.0118864	0.00808495	0.0182026	0.00396681	NA	0.00614766	0.0058596	0.00381454	0.00893929	0.0117031	0.00458556	0.00273353	0.00349971	0.00755726	0.0225511	0.0121736	NA	0.00157956	0.000743105	NA	NA	0.0295587	0.0360163	0.00659685	0.00791684	0.00413419	0.00150002	0.00531479	0.0128524	0.00728097	0.0126534
463	0.0386843	0.0183906	0.0112831	0.0191242	0.0231646	0.0326577	0.0250947	0.0546772	0.0246212	0.00590658	0.00274151	0.0200418	0.00461208	0.0107234	0.0900056	0.0384224	0.0136422	0.00673533	0.0456176	0.0148044	0.022155	0.0148618	NA	0.0153478	0.0395355	0.0108321	0.0609093	0.0184883	0.0281065	0.00881448	0.0168289	0.0329974	0.0429224	0.0634611	NA	0.0156912	0.034365	0.00963924	0.0013916	0.0095203	0.0832964	0.0089948	0.0306748	0.0217146	0.00171055	0.0207509	0.0214198	0.0261252	0.0445075
464	0.0172833	0.0200048	0.0185775	0.0273837	0.0116883	0.0143847	0.0250134	0.0111151	NA	0.00927496	0.0157098	0.0280508	0.0216224	0.0116586	0.00836563	0.0130881	0.0147343	0.0321414	0.0189394	0.0267673	0.029861	0.0103553	NA	0.0119797	NA	0.017858	0.0109927	0.0165257	0.0119744	0.004752	0.00864437	0.00938975	0.00506417	0.00812187	NA	0.00596461	0.00931589	0.0342851	0.0306015	0.0150188	0.00507108	0.0102901	0.0110845	0.0179574	NA	0.00554072	0.0124505	0.00903275	0.00722486
466	0.014425	0.0115143	0.00529557	0.0122167	0.00728002	0.0105145	0.00518708	0.00962101	0.00490536	0.0686099	NA	0.00821008	0.000788794	0.0129308	0.00726385	0.00878992	0.00597737	0.00653832	0.010824	0.0108759	0.00898718	0.0283335	NA	0.0139315	0.0107874	0.0132815	0.0152742	0.0136415	0.0294978	0.0129223	0.023022	0.00870583	0.0194382	0.00857233	NA	0.00375278	0.0200193	0.00201309	0.0061127	0.0118217	0.00932818	0.01367	0.00700134	0.00628465	0.000964345	0.0141045	0.0249019	0.0147751	0.0258434
467	0.0189707	0.0157326	0.026215	0.0214695	0.0311392	0.0414917	0.0403684	0.0293466	0.0254594	0.00575005	NA	0.0175928	0.00555162	0.0320625	NA	0.0412649	0.0150816	0.0315557	0.0387523	0.016644	0.0815913	0.0324939	0.00787754	0.0376044	0.0777064	0.0370225	0.0344826	0.0247013	0.0499183	0.0336294	0.0235584	0.0068427	0.059196	0.0178107	0.0106242	0.0575827	0.0390059	0.0133771	0.0209593	NA	0.0909521	0.0196124	0.0434326	0.0317356	0.00765285	0.0527545	0.0317231	0.0230823	0.0569497
468	0.102132	0.0718707	0.0461913	0.0605636	0.0475291	0.0751211	0.0610936	0.065608	0.0168855	0.0279763	0.0214967	0.0878904	0.0196587	0.0495069	0.053853	0.0729937	0.0316868	0.043257	0.0498976	0.0454548	0.0521483	0.0624168	0.00296972	0.083178	0.098128	0.0727841	0.0899075	0.0166558	0.103082	0.0831169	0.0714222	0.0636992	0.102351	0.100254	0.0200003	0.0262728	0.0676018	0.0507591	0.0231032	0.0493461	0.066491	0.0387299	0.0524348	0.0237287	0.0296787	0.0469192	0.0826636	0.0757504	0.119288
469	0.0129909	0.00336191	0.00134019	0.00238789	0.0027724	0.0212365	0.00309434	0.0117915	NA	0.0100509	0.0092111	0.00585457	NA	NA	0.0102011	0.00877162	0.00284709	0.00267675	0.00223636	0.0031816	0.00397166	0.007731	NA	0.00624116	NA	NA	0.0132165	0.00517054	NA	0.00812109	0.00309027	0.0128714	0.0106389	0.00813771	NA	0.001233	NA	NA	NA	NA	NA	0.00303035	0.00810231	0.00215275	NA	0.0209029	0.00859101	NA	0.00588
470	0.0222399	0.0207435	0.0163368	0.0309517	0.0101885	0.0185125	0.0298291	0.0171799	0.0106523	0.0210481	0.0116504	0.014359	0.00861107	0.0279099	0.00889847	0.0188806	0.0131373	0.0201435	0.00681102	0.0192458	0.022841	0.0242317	0.0218143	0.0206107	0.0129616	0.0201987	0.0111421	0.0134741	0.0299059	0.0161088	0.014378	0.0186965	0.0264083	0.0180831	0.0311611	0.0119964	0.02325	0.0129213	0.0158171	0.0104426	0.0130752	0.024597	0.0225872	0.0260874	0.0210133	0.0099998	0.0137221	0.0282311	0.0277813
471	0.0158249	0.017837	0.0329023	0.06252	0.0169566	0.0262551	0.047811	0.0234892	0.113691	0.0564422	0.071621	0.0154042	0.0390612	0.0762925	0.00184736	0.01764	0.0255546	0.0536337	0.0258198	0.0342085	0.0480405	0.0314819	0.0559497	0.0387342	0.0244632	0.0422189	0.0437369	0.0435387	0.0544011	0.031552	0.0345708	0.0269063	0.0330306	0.0116493	0.05348	0.0462379	0.0255234	0.0819847	0.0288619	0.0996537	0.0140005	0.0280793	0.0457058	NA	0.0661704	0.0489608	0.0504329	0.0392657	0.0343924
472	0.0287369	0.0155691	0.00726089	0.0302734	0.0166282	0.0199992	0.0230028	0.0192531	0.0246551	0.0380451	0.00684132	0.0222509	0.0249139	0.0247095	0.0207609	0.0175882	0.0210815	0.0225631	0.0190813	0.0267114	0.0151692	0.0272241	0.0128375	0.0205848	0.0143919	0.0212125	0.0265161	0.0280947	0.0329006	0.024427	0.021832	0.0263062	0.026736	0.021035	0.0339902	0.0139822	0.0374499	0.0223848	0.0319887	0.023683	0.025092	0.0212262	0.012056	0.0193268	0.0272761	0.0324912	0.0362454	0.0269932	0.0335369
473	0.0191307	0.0208937	0.0138044	0.0144075	0.0154937	0.011139	0.0327047	0.010053	0.0680008	0.0372723	0.0137004	0.0154064	0.0147266	0.0794958	NA	0.0166775	0.031995	0.0559593	0.00806641	0.0261672	NA	0.0515715	0.0159827	0.0140983	NA	0.0472196	0.0167231	0.00445291	0.00756025	0.00628763	0.0156222	0.0178004	0.00286717	NA	0.0546886	0.0183676	0.0162376	0.0516013	0.0299345	0.0172925	0.00874178	0.100279	0.022516	0.0176928	0.047331	0.0134327	0.00613322	0.0121246	NA
474	0.0169616	0.0191675	0.00408319	0.00239171	0.00599861	0.00988113	0.0200105	0.00427725	0.0227666	0.00367559	0.0108158	0.0130689	0.00814496	0.02788	NA	0.0116893	0.014334	0.0135324	NA	0.0188625	0.0343034	0.00665558	0.0110606	0.011043	0.0069201	0.00692779	0.0122887	0.00567228	0.0118339	0.0073127	0.0117213	0.0147862	0.00453397	0.00325661	0.0131711	0.0131057	0.00264254	0.0106104	0.0179963	0.0260619	NA	0.0303784	0.00641783	0.00481695	0.0365559	0.00776074	0.0149191	0.00982132	0.00954037
475	0.0178784	NA	NA	0.00986391	0.0089743	0.00595431	0.00829186	0.00566543	0.00509395	0.00557041	0.00219081	0.00786652	0.00468515	0.0106371	NA	0.00523685	0.0105546	0.00342756	0.000995251	0.0144968	0.00861625	NA	0.0105741	0.0113796	0.0143994	0.00313561	0.0131373	0.00413104	0.00530798	0.00161809	0.00559352	0.0108672	0.00557162	NA	0.00780535	0.00670483	0.00277305	0.00754568	0.00545302	NA	NA	0.00603713	0.00143623	NA	0.0142791	NA	0.00620733	0.0104786	0.00986775
476	0.00763645	0.000304355	NA	0.00309875	0.00494222	0.00888909	0.0048128	0.00548176	NA	0.00262815	NA	0.00293832	0.00128613	0.00241311	0.00281195	NA	0.00744481	0.00316854	0.000946285	0.00489067	0.00714313	NA	NA	0.00474459	NA	0.00376279	0.0103672	0.00171356	NA	NA	0.00210597	NA	0.00592926	0.00689999	NA	NA	NA	NA	0.000902323	0.00253052	0.00307202	0.00206508	0.00367555	0.00133677	0.00195054	0.0040854	0.00361146	0.00326999	0.00133157
477	0.0153796	0.00368164	NA	0.00586774	0.00161879	0.00511094	0.00616762	0.00204281	NA	NA	NA	0.0104811	0.0011543	NA	0.00474858	0.00254003	0.00933092	0.00392849	0.0025708	0.0108191	0.00159033	0.0023918	NA	0.00567872	NA	0.00331065	0.0017721	0.00322218	0.0118128	0.00296717	0.00448075	0.00485729	0.00687006	0.0168807	0.00793717	0.0039076	0.00517031	0.00076808	0.00145467	0.007384	NA	NA	NA	0.0514116	0.00147244	0.00257275	0.00333019	0.00280551	0.00584542
478	0.0056651	0.00273738	0.00170542	0.00379232	0.00111815	0.0139402	0.00259611	0.00247082	NA	NA	NA	0.00417183	0.000962589	0.00356562	0.00902746	0.00249875	0.0058988	0.00460614	NA	0.00793877	NA	0.00205834	NA	0.00586473	0.00521694	0.00271465	0.0110436	0.00421191	0.019081	0.00178165	0.00242709	0.00417897	0.00967633	0.0123158	NA	0.00636887	0.00567363	NA	0.00235987	0.00796067	0.00281655	NA	0.00615082	0.000660539	0.00333711	NA	0.00721399	0.00428899	0.0107459
479	0.00823873	0.00479146	NA	0.00160282	0.00244371	0.00814679	0.00521141	0.00506165	NA	NA	0.0145331	0.0119081	0.00156598	0.00333765	0.00255927	0.00550853	0.00587343	0.0021462	0.00340634	0.00671249	0.00618349	0.00964103	NA	0.0128589	0.0107768	0.00902261	0.00928782	0.00358788	0.0125658	0.00761566	0.00996107	0.00492718	0.0184218	0.00447269	0.00268257	NA	0.0137824	NA	0.000455733	NA	0.00610957	0.000808752	0.00109056	0.000680324	NA	0.00453748	0.00778573	0.0112793	0.0157294
480	0.0114778	0.00656284	0.00405456	0.00284641	0.00248551	0.0106604	0.00212011	0.00579594	0.00436272	0.00204839	NA	0.00830081	0.00104192	NA	0.0187461	0.00359921	0.00430363	0.00179174	0.00407343	0.00679899	0.00637505	0.00360355	NA	0.00451004	0.00550876	0.0034384	0.00464726	0.00269361	0.00809051	0.00207618	0.00235685	0.00651883	0.00759561	0.00720725	NA	0.00177487	0.00811498	0.00267754	NA	NA	0.0135017	0.00142447	0.00182888	0.00401149	0.000798122	0.00216333	0.00829183	0.00519476	0.00989376
481	0.00595245	0.00581093	0.00176714	0.000642323	0.00154925	0.00789617	0.00218428	0.00585194	NA	NA	NA	0.00434993	0.0013488	0.000972399	0.0295605	0.00471949	0.00418556	0.0014707	0.00479987	0.00590385	0.00799167	0.00102388	NA	0.0020934	0.00167561	0.00224061	0.00417992	0.00246581	0.00480579	0.000777354	0.0021151	0.00388625	0.00230963	0.0067583	0.00157935	0.00174602	0.00576641	NA	0.000832365	NA	0.00281114	0.00170252	0.00109783	0.00107689	0.00068209	0.00399761	0.00323954	0.00388963	0.00578158
482	0.00234054	0.00615519	0.00112455	0.00477427	0.00232948	0.00595332	0.00263662	0.00218428	0.00342326	0.00219623	NA	0.00892851	0.00120238	0.0031151	0.0265737	0.00347861	0.00546621	0.00281554	0.00211224	0.00543509	0.00169161	0.00281237	NA	0.00380946	NA	0.002392	0.00423234	NA	0.010218	NA	0.002893	NA	0.00164972	0.0031953	NA	NA	0.00652622	0.00466141	NA	NA	0.00502525	0.00177713	0.00397352	NA	0.00802212	NA	0.00352603	0.00400609	0.00574484
483	NA	0.00315531	NA	0.0013565	0.00189424	NA	0.000994842	0.00417873	0.00613064	0.00537882	NA	0.0037141	0.00437766	0.00306924	0.000298966	0.00386641	NA	NA	0.00124677	NA	0.00099464	0.00909359	NA	0.00159195	0.00203504	0.0029124	0.00537155	0.00316511	0.0189143	0.00215191	0.00128931	0.00333536	0.00675979	NA	0.00860459	0.00156537	0.0196078	0.00359362	0.00753121	0.00180496	0.00502279	0.000658075	0.000306954	0.000864766	0.00161766	0.0125412	0.00390093	0.00320617	0.00888292
484	0.0117742	0.00339821	0.00343017	0.00354663	0.00321435	0.00869929	0.00304257	0.00503339	0.00425686	0.00412865	NA	0.00876256	0.00176088	0.00236793	NA	0.00361459	0.00722987	0.00327815	0.00207302	0.0127665	0.0161864	0.00343377	NA	0.00612066	0.00814038	0.00609033	0.00462396	0.00154055	0.00202926	0.00192828	0.00173201	0.00548463	0.00122167	NA	0.00240315	0.00259974	0.00773409	0.00410396	0.00109231	NA	0.00346642	0.00350846	0.00369168	0.00222691	0.00303326	0.00244765	0.00814997	NA	0.00784993
485	0.00858995	0.00314209	0.00378681	0.00142911	0.00392423	0.00975798	0.00597629	0.00593725	0.0021338	0.00252096	0.000976829	0.00554647	NA	0.00224461	NA	0.00333142	0.00898897	0.00156276	0.00166458	0.00880163	0.00200015	0.00333328	NA	0.00448777	0.00525168	0.00156434	0.00606599	0.00113005	0.00360125	0.00185231	0.0016899	0.0057099	0.00186608	0.00189868	0.00144961	0.0028338	0.00708696	0.00498685	NA	NA	0.00530719	0.0061265	0.00575554	0.00385719	0.00214328	0.00404255	0.00447388	0.00366171	0.00661489
486	0.00371317	NA	0.00112329	0.00709551	0.0087269	0.0122776	0.00360072	0.00436198	0.00409272	NA	0.00552832	0.00507332	0.00164565	0.00248531	0.00287516	0.00155363	0.00344278	0.00169206	0.00251434	0.00718268	0.00754082	0.00456524	NA	0.00631164	0.00838098	0.00344011	0.0157062	NA	0.0037548	0.00134506	0.00414411	NA	0.00408137	0.00525302	NA	0.0041474	0.00603213	0.0026995	0.000485599	0.0069761	0.00495015	0.0022858	0.00381762	0.00350895	0.00180455	0.00882333	0.00444295	0.00452136	0.00715798
488	0.022874	0.00536656	0.00832056	0.0191774	0.00809068	0.0124696	0.00954232	0.00459041	0.00665162	0.00656987	0.0051559	0.0136338	0.00573409	0.0120133	0.0063926	0.00996829	0.011436	0.0123566	0.00544785	0.0128562	0.0138981	0.00669068	0.00576493	0.0135468	0.0102595	0.0128716	0.0087022	0.00852552	0.0140124	0.00607997	0.00840576	0.00729424	0.0146849	0.010026	0.00512123	0.0134077	0.00905193	0.00759841	0.00495252	0.00677211	0.00657792	0.00757609	0.00752209	0.0108388	0.00724146	0.0087839	0.0113012	0.0107007	0.01426
491	0.00607988	0.0146536	0.000625855	0.0118684	0.00810582	0.0144425	0.0169775	0.00354337	0.00653326	0.00564402	0.00245117	0.00448524	0.00286981	0.0177423	0.00263031	0.00342194	0.0122133	0.00639669	0.00544775	0.0165216	0.00840011	0.00728316	0.00501321	0.00877644	0.0117855	0.00384996	0.00774757	0.00268677	0.00468438	0.00778819	0.00494684	0.0031534	0.00340788	0.0124833	0.0130957	0.000649095	0.0094142	0.0110991	0.00665435	0.00488136	0.0116771	0.00356838	0.00251491	0.00331443	0.00732092	0.0043812	0.00667922	0.00126033	0.0120466
492	0.00607709	NA	0.00279731	NA	0.000879545	NA	NA	0.00559389	0.00328547	0.00847441	0.00484795	0.00389043	0.0010783	NA	0.000656728	0.00192873	NA	0.00614331	0.0023893	NA	NA	0.0102603	NA	NA	NA	0.00817815	0.0112894	0.00263113	0.00402516	NA	0.00517028	0.00325942	0.00801249	0.00533419	NA	0.00658721	0.0111611	NA	0.00210282	0.0145393	0.00494389	0.00532767	0.00236744	0.0027278	0.00178047	0.0163082	0.00471597	0.00169472	0.00844769
494	0.00546704	0.005423	0.00187092	0.00490004	0.0038966	0.00258226	0.00107074	0.00731848	0.0108675	0.00248974	0.00413502	0.00496128	0.00412936	0.00319753	0.00479314	0.00106757	0.00335671	0.0046739	0.00729385	0.00513818	0.00302592	NA	NA	0.0050535	NA	0.00261513	0.00125946	0.00227588	NA	0.00378585	0.00932596	0.00252702	0.00203374	0.00289766	NA	0.00278013	0.00533112	0.000429627	0.0031203	0.00522315	NA	0.00398626	0.00309715	0.00242027	0.00364456	0.0104661	0.00425238	0.00203411	0.00316903
498	0.00822987	0.00602574	0.00359955	0.00310782	0.00275085	0.00484867	0.00560382	0.00398932	0.00272546	0.0024646	NA	0.00412737	0.00297846	0.00111602	NA	0.00423602	0.00818845	0.0060836	0.00640088	0.00493687	0.00778454	0.0079396	0.00763838	0.0062159	0.0059023	0.00528943	0.00814424	0.00956806	0.00955478	0.00785098	0.0040366	0.00609987	0.00490989	NA	0.00175587	0.00475569	0.0082586	0.00894938	0.00376904	0.00836944	NA	0.00396706	0.00897066	NA	0.00111572	0.0143004	0.00688982	0.0310077	0.0067801
501	0.00900357	0.0030859	0.00336077	0.0062105	0.00150097	0.00685016	0.00683632	0.00292529	0.00831332	NA	NA	0.00415339	NA	0.00232744	NA	0.00643177	0.00526114	0.00498202	0.00232739	0.00798186	0.0109335	0.008273	NA	0.0051739	0.0271415	0.00351328	0.00594726	0.00413112	0.00739289	0.00246131	0.00493034	0.00566054	0.0139981	NA	0.0016442	0.00462325	0.00270868	0.0043061	0.00419509	0.0103659	0.00385284	0.00606508	0.00971587	0.0550781	0.00793658	0.00730278	0.00605933	0.0062863	0.0182058
503	0.0236702	0.00728619	0.00997486	0.0315276	0.0161242	0.0172246	0.0313546	0.0237496	0.0264151	0.0262184	0.0133311	0.0159751	0.00901058	0.00635841	0.011819	0.0169286	0.0204024	0.0186893	0.0145071	0.0197298	0.0273923	0.00785063	0.00947527	0.0141448	0.00883659	0.0183142	0.0226286	0.0176279	0.0242767	0.00596046	0.00970161	0.0108958	0.0113086	0.0106608	0.0173997	0.0218472	0.0332713	0.0127292	0.00967112	0.0305331	0.0205599	0.0179385	0.00956011	0.0247513	0.0180681	0.0252346	0.0190352	0.021213	0.0258186
504	0.00583164	0.00092173	0.00164145	0.0123766	0.00148729	0.00268783	0.00881173	NA	0.00422787	0.0016971	0.00537614	0.00735211	0.00325338	0.00865951	0.000840127	0.00322946	0.00587154	0.00977418	0.001289	0.00752831	0.00459555	NA	NA	0.00303082	NA	0.00345705	0.00158237	0.00303914	NA	NA	0.00112313	0.00175305	0.00236575	0.00121898	0.0027114	0.00309323	0.00102023	0.00511065	0.00721768	0.00205618	0.000927581	0.00510458	0.00226342	0.00286707	0.00662606	NA	0.00345405	0.00374523	0.00241186
505	0.0129893	0.00200603	0.00164962	0.00604339	0.00168891	0.00251734	0.00536921	NA	0.0060095	0.00324759	0.00883824	0.0134849	0.00076255	0.00658802	0.00353565	0.00393755	0.00868329	0.00973306	0.000577916	0.00955551	NA	0.00280899	0.0040907	0.00555471	0.00155428	0.00354457	NA	0.00305426	0.00571845	0.00154975	0.00315259	0.00592795	0.00185749	0.00718514	0.00504757	0.00155155	NA	0.0117932	0.00416559	0.00635155	NA	0.0139508	0.00168824	0.00240845	0.0103905	0.00161159	0.00613048	0.00695326	0.00106063
506	0.0213677	NA	0.00123781	0.00924033	0.000928031	0.00358159	0.00265663	0.00575318	0.0211287	0.00516845	0.0155151	0.0148585	0.00971624	0.00285522	0.00176025	0.00225085	0.00373293	0.00206604	0.000531699	0.00495683	0.00193236	0.00221064	0.0116682	0.00373539	NA	0.00168847	0.00175688	0.00217732	0.00297836	0.00152433	0.00100042	0.00167417	0.00268216	0.00230751	0.0138437	0.00387824	0.000947386	0.00775571	0.00936959	0.00231568	0.00069742	0.000646561	0.00127038	0.000735888	0.0200787	0.00136187	0.00335467	0.00413252	0.00202259
507	0.00917963	0.00189153	NA	0.00449723	0.00391368	0.00484917	0.003409	NA	0.00223364	NA	NA	0.00472492	NA	NA	NA	0.00201301	0.00396145	0.00191596	0.000975113	0.00165951	0.00114988	0.0066359	NA	0.00612251	0.00376467	0.00968231	0.0117174	0.009043	0.02009	0.00845898	0.00460154	0.00377053	0.0168198	0.00325192	NA	0.00323256	0.0245419	NA	NA	0.00431749	0.0120556	0.00128859	0.00030048	0.00102591	0.00460217	0.00846825	0.0146626	0.0122023	0.0164419
508	NA	0.00202835	0.00130064	0.00138398	0.00104704	NA	0.000829828	NA	0.00522101	0.0266464	NA	NA	0.00909239	0.00480954	0.00128592	NA	0.00523323	NA	0.00158606	0.00533136	0.000448704	0.00522414	0.0117163	NA	NA	0.0014018	0.00187106	0.00657182	NA	NA	0.00143502	0.00490403	0.00120412	NA	0.011601	0.00117221	NA	0.0146571	0.020924	NA	0.00343844	0.00463791	NA	0.003091	0.00962883	0.00399276	0.00399215	0.00416273	0.00278603
509	0.00318062	NA	0.00100903	NA	0.00300479	0.0049538	0.00251661	0.00192627	NA	0.00922788	NA	0.00497195	0.00097901	NA	0.0014592	0.00146409	0.00197511	0.00136838	0.00152605	0.00493324	0.00169175	0.00767333	NA	0.00445702	0.00350611	0.0052833	0.00354215	0.00545732	0.0209809	0.00369187	0.00156325	NA	0.0139655	0.00267871	0.00638016	0.00235653	0.0196565	NA	0.000730842	NA	0.00170096	0.00232806	0.00124978	0.00111367	NA	0.0103144	0.0053317	0.00530853	0.0107849
510	0.00409203	NA	0.00169044	0.00806264	NA	0.00348868	0.00316752	0.00240274	0.00301068	NA	0.00272203	0.0023282	NA	0.00155358	0.00232335	0.00115339	0.00257832	0.000857288	0.000570696	0.00682392	0.0012914	NA	NA	0.00202174	NA	0.00108293	0.00528562	0.00205654	0.00780613	NA	0.00136834	NA	0.00193381	0.00220073	NA	0.00183638	0.00652523	NA	0.00169169	0.00574584	0.00219853	0.00209316	0.00169568	0.000586551	0.0027524	0.0017394	0.00249735	0.00269093	0.00458309
511	0.00315892	NA	0.000366963	0.00107476	NA	0.00179568	0.00308658	0.00227398	0.00176311	NA	NA	0.00236478	0.0022518	0.0010398	0.00109557	0.000738478	0.00334803	0.00336972	0.000505628	0.0052293	0.000810577	0.000774895	NA	0.00102835	NA	0.00094894	NA	0.00263329	NA	0.000566929	0.0012177	NA	0.000602823	0.0011767	0.00301507	0.00139386	NA	0.00222496	0.00507154	0.00233301	NA	0.00342934	0.000887021	0.00161328	0.00215758	0.00142681	NA	NA	NA
512	0.0245489	0.0418961	0.0238416	0.0506597	0.0287197	0.0219111	0.0333861	0.0278707	NA	0.056021	0.0267988	0.0228756	0.0292421	NA	0.0501232	0.0206315	0.0314581	0.0481977	0.0377075	0.0379889	0.0459659	0.0447083	0.0358145	0.0282829	0.0408871	0.0414244	0.0361078	0.0502939	0.0267151	0.027869	0.0276862	0.0348089	0.0355809	0.0150195	0.0613427	0.0432707	0.0488752	0.0504971	0.0457456	0.0544141	0.0331213	NA	0.0307375	0.0307518	0.0323936	0.0503724	0.0359815	0.0413719	0.0504779
513	0.0291891	0.0245857	0.039188	0.0244532	0.0378212	0.0237871	0.0458867	0.0461195	NA	0.105083	0.067991	0.0435682	0.0382064	NA	0.0285595	0.0239665	0.0478729	0.0560765	0.0590687	0.0442527	0.0654832	0.0571427	0.0833028	0.0289317	0.00418007	0.0626545	0.0559811	0.0568491	0.0383578	0.0708756	0.0474929	0.03127	0.0613979	0.025212	0.0961843	0.0818229	0.0833631	0.0564315	0.0759811	0.0578633	0.0418371	0.0898297	0.0559556	0.0344116	0.0717175	0.0693782	0.0625799	0.0445664	0.0521867
514	0.0159828	0.0266807	0.0176361	0.00702663	0.00737006	NA	0.0103214	0.0101092	NA	0.0234001	NA	0.0118022	0.00177927	0.0138356	0.0264517	0.00774338	0.0112478	0.010923	0.00246988	0.00876826	0.0237632	0.018996	NA	0.00935177	0.0373813	0.0183843	NA	0.00701194	0.0132647	0.00982991	0.00979223	NA	0.00756292	0.0117541	0.0178867	0.00870233	0.00975968	NA	0.00337419	0.0229519	0.0112838	0.102211	0.0169357	0.0192177	0.00606934	0.0113671	0.0135993	0.0158061	0.0110755
515	0.011285	NA	0.00593323	0.0106842	0.00758832	0.0108939	0.00895851	0.0150391	0.0136443	0.0137102	NA	0.0153664	0.00227237	NA	0.0154157	0.0044262	0.0128101	0.00873505	0.0117078	0.0116859	0.0245066	0.0176963	NA	0.0134946	0.00956217	0.0135582	0.0178579	0.0108225	0.0383812	0.00324228	0.0111715	0.00955672	0.00940188	0.0120495	0.00481963	0.0193871	0.00435243	NA	0.00652862	0.0216314	0.00484391	0.0205535	0.0103987	0.00833325	0.00381774	0.0306396	0.0125885	0.0112601	0.0152849
516	NA	NA	0.00320733	0.00334096	0.00299732	NA	0.00997483	0.0149963	0.00986901	0.00253478	NA	0.00279838	0.00113249	0.00282634	NA	0.00357646	NA	0.00266249	0.00103503	0.00960004	0.00392199	0.00142562	NA	NA	0.00381822	0.00171874	0.0042589	0.00138074	0.0149632	0.00398263	0.00161445	NA	0.00141273	0.00293062	0.0033132	0.0029448	0.00771499	NA	0.0044875	0.00281618	NA	0.00765615	0.00286002	0.00279229	0.00588026	0.00483731	0.00844064	0.00228768	0.00227902
517	0.0056892	NA	NA	0.00304074	0.00729497	0.00160839	0.00675058	NA	NA	0.00402023	NA	0.00594893	0.00204003	NA	0.0114086	NA	0.00436877	0.0035589	0.00273117	0.00409419	0.00415301	0.00151793	NA	0.00252081	0.00308599	0.00223142	0.00419801	0.00321223	0.00471578	0.00630061	0.00156869	0.00634203	0.00194563	0.0105116	0.00285273	0.00412331	0.00168871	NA	0.00176502	0.00494253	NA	0.00189711	0.00297162	0.00235772	0.00132179	0.00474872	0.00916478	0.00273496	0.00226624
518	0.00661111	0.00722633	0.00720009	0.0116156	0.00791844	0.00551247	0.0144077	NA	NA	0.0393741	0.0219021	0.00885258	0.0283587	NA	NA	0.0190051	0.00679053	0.015851	0.00629721	0.00865696	0.0101086	0.00705812	0.0964734	0.00651662	0.00600108	0.012362	NA	0.0143916	0.0104679	0.0140439	0.0545093	0.00411121	0.0111431	0.0029431	0.0235341	0.0116381	0.00314308	0.0234613	0.0703519	0.00683571	0.00194256	0.00513237	0.0049634	0.00390042	0.0944417	0.00473753	0.0173046	0.00468367	0.00242353
519	0.00461702	0.00602437	0.00635645	NA	0.00370722	0.00719057	0.0164067	0.00351511	NA	0.00686015	0.0170935	0.0100226	0.0199691	NA	0.00608329	0.0160382	0.00645893	0.0113729	0.00635761	0.0122922	0.00935513	0.00664337	0.0424846	0.00521506	0.0034702	0.00598562	NA	0.00785017	0.00332765	0.0197638	0.011519	0.00754489	0.00724459	0.00388671	0.0173394	0.0269921	0.0174664	0.0131914	0.023693	0.00687242	NA	0.00729104	0.00579716	0.00511762	0.0400135	0.00608846	0.00944515	0.00440923	0.00221724
520	0.0392622	NA	NA	0.0409074	0.0313725	0.0150486	0.0100854	NA	NA	0.110635	0.0786634	0.039511	0.0360025	NA	0.0104428	0.0313545	0.057853	0.0357398	0.00480155	0.0526723	NA	0.0252642	0.0141294	0.0108715	0.00516894	0.045755	NA	0.0556828	0.00467832	0.0489251	NA	0.0294773	0.00953431	NA	0.166246	0.0222892	0.0162418	0.136023	0.0116222	0.0301683	NA	NA	0.00306839	NA	0.0487328	0.0134549	0.0427469	0.0435234	0.00556206
521	0.00572668	0.002254	0.00101085	0.00725262	0.005622	0.00382049	0.00391508	0.00528296	0.00394274	0.00352869	NA	0.00203151	0.00406685	0.00194809	0.00211473	0.00159566	0.00510275	0.00533517	0.00368843	0.00371405	0.0163182	0.00301652	NA	0.00321152	0.00272333	0.00436201	0.00511842	0.00565022	0.0109943	0.004126	0.00449064	NA	0.00406162	0.00154336	0.00278839	0.00841558	NA	0.00136524	0.0041991	0.0128648	NA	0.00710037	0.00154504	0.00329901	0.00389825	0.0119374	0.00533301	0.00832926	0.00260207
524	0.00424928	NA	0.00158063	0.0105353	0.00123178	0.0140055	0.00160025	0.00386146	NA	0.00568955	NA	0.00270999	0.00340825	NA	0.00641436	0.00301969	0.00772155	0.00296734	0.00494453	0.0138125	0.0131985	0.00489386	NA	0.00933127	0.00802164	0.00840122	0.0123385	0.00356112	0.00995594	0.0033577	0.0034627	NA	0.00875272	0.00364017	0.00253834	0.00721416	0.0119782	0.022095	NA	0.0194459	0.000599959	0.00107005	0.0033181	NA	0.00173351	0.00946841	0.0124655	0.0122784	0.0146463
526	0.00291358	0.00239758	0.00363594	0.00463339	0.00392825	0.0029728	0.00293574	0.000960453	NA	NA	NA	0.00181858	0.00412075	NA	0.00213004	0.00127146	0.00509756	0.0035937	0.000947035	0.00704115	NA	0.00220798	NA	0.00195782	NA	0.0024141	NA	0.0020987	0.00363749	NA	0.00150064	0.00326698	NA	0.00148484	0.00483256	0.00113217	0.00126959	NA	0.00391305	NA	0.0016539	0.00730031	0.00169167	0.00126702	0.00649425	NA	NA	0.0025308	0.00360699
535	0.00250599	NA	NA	0.00160384	NA	0.00277434	0.000956701	0.00135336	0.00207314	0.00199907	NA	0.00346555	NA	0.000748999	0.00115106	0.00139056	0.00329351	0.000395979	0.00301127	0.00270853	0.00161839	0.00188178	NA	0.00209979	0.0014943	0.00157759	0.00162772	0.00256946	0.00293486	NA	NA	NA	0.00196598	0.00202337	0.00220429	0.00137496	0.0014763	NA	0.000702145	0.00254596	0.00314848	0.000599857	0.000502906	0.00120753	0.000455371	0.00457002	0.00180577	0.00249814	0.00465152
536	0.00485155	0.00232162	NA	0.00623722	NA	0.00406047	0.00186341	NA	0.00217989	NA	NA	0.00357698	NA	NA	0.00167649	0.00144859	0.00399328	0.00397168	0.00124219	0.00218693	0.00268849	0.00154313	NA	0.00220797	0.00307371	0.00215853	NA	0.00246758	0.00497716	0.00121679	NA	0.00315859	0.0013134	NA	0.00115677	0.00129543	0.00137823	NA	0.00206778	0.00205519	0.00129721	0.000974607	0.000641207	0.00128256	0.00130367	0.00436	0.00331129	NA	0.00277736
537	0.0273787	0.0153633	0.0120736	0.0254337	0.0114921	0.0155884	0.0156074	0.0126653	NA	0.0172007	0.00961584	0.00530918	0.0142736	NA	0.0222713	0.0104782	0.0151812	0.0205766	0.0162996	0.0206919	0.0170008	0.00955932	0.00726234	0.0159273	0.00589416	0.0131153	0.0128236	0.0119918	0.0102576	0.010997	0.00940386	0.0186603	0.00910212	0.0228846	0.0186676	0.0142979	0.0118811	0.0131853	0.026503	0.0326761	0.0123308	0.0112949	0.0135225	0.00967869	0.0201182	0.0230594	0.0108861	0.0137461	0.00992806
538	0.0111819	0.00377744	0.00422073	0.00733568	0.00326846	0.00362837	0.0118318	0.00188472	0.0179268	0.0153496	0.00718848	0.00791324	0.00623673	0.00371352	0.0068347	0.00270054	0.0123341	0.00885721	0.00315292	0.00828418	0.00519347	0.024387	0.0106501	0.00768385	0.00343231	0.00716439	0.00203687	0.0202534	0.0055992	0.00907617	0.00755099	0.0060063	0.00318591	0.00523179	0.026493	0.00647348	0.0053611	0.00743368	0.0152722	0.00372405	0.00103463	0.00654375	0.00730583	0.00363054	0.00711013	0.00516622	0.00475633	0.0056734	0.00374852
539	0.0183401	0.00264414	0.00773722	0.0085207	0.00657648	0.0088636	0.0101895	0.0108805	0.00250987	0.00164008	0.00379737	0.00256836	0.00273227	0.0067492	0.00849995	0.00723642	0.00931652	0.0140581	0.00384348	0.0111564	0.00977588	0.00256697	0.00241755	0.0107834	0.00351082	0.0082264	0.0052334	0.00331235	0.00604218	0.00556284	0.00664995	0.00565328	0.00499107	0.00486341	0.00313925	0.0144541	0.00618244	0.00566971	0.00145093	0.0136135	0.00340818	0.00464601	0.00626264	0.0010726	0.0056608	0.0244852	0.00598178	0.00619845	0.00483241
540	0.0130509	0.0137455	0.00877258	0.00794893	0.00384344	0.00362437	0.0093938	0.00506177	NA	0.0145531	0.003201	0.00225359	0.00683484	NA	NA	0.00707202	0.0100212	0.012435	0.00370722	0.0144936	0.00675535	0.0136092	0.00757739	0.00965686	0.00377228	0.00714411	0.00279531	0.0112356	0.00435672	0.00791471	0.00881446	0.00886975	0.00248617	0.00242021	0.0164858	0.00558981	0.0103073	0.0167185	0.0153712	0.00858693	0.0029553	0.0117813	0.00232963	0.00666652	0.00712201	0.00230814	0.0107522	0.0107027	0.00285553
541	0.00708253	0.00791736	0.00288582	0.00674573	0.00359653	NA	0.00446971	0.00268445	NA	0.00685367	NA	0.00573666	0.00674504	0.000375831	NA	0.00519914	0.00511856	NA	0.00379449	0.00655784	0.0042388	0.0048119	0.00712721	NA	0.00212006	NA	0.00291242	0.00477362	0.00128691	0.00326052	0.00580067	0.00772405	0.00153366	0.0031029	0.00936841	0.00185923	0.00454637	0.0114597	0.0165226	0.0061857	0.00101909	0.00404684	0.00161117	0.00261311	0.00362886	0.00817727	0.00249935	0.00645442	0.00501739
542	0.00221874	NA	0.0022638	0.00908143	0.00165933	0.00193957	0.00408878	NA	NA	0.00218382	NA	NA	0.00481415	NA	0.000718888	0.000600232	0.0025246	0.00166987	0.00305716	0.00315861	NA	0.0146878	0.00699892	0.00594817	0.00413177	NA	NA	0.00259336	0.0124798	0.019787	0.00699661	NA	0.00136812	NA	0.000938655	0.00235834	0.004027	0.00130204	0.00305503	0.00965732	0.000682014	0.00127603	0.00233044	NA	0.00430978	0.00158953	0.00634834	0.00391855	0.00325856
543	0.0193382	0.026263	0.0177607	0.0195988	0.00786815	0.00893086	0.0262231	0.0316931	0.0348162	0.0236552	0.0431145	0.00939738	0.0163331	0.0388126	0.0162272	0.0155566	0.0134541	0.0270432	0.00412777	0.0183399	0.0119713	0.0155618	0.0347029	0.0148076	0.00428398	0.0194724	0.00400438	0.0196729	0.0132759	0.0104457	0.0148297	0.0203747	0.00277734	0.0106838	0.0483199	0.0241468	0.00438396	0.0258326	0.0433991	0.0259674	0.00421541	0.0236571	0.0108418	0.0265424	0.0313085	0.0161438	0.00908384	0.0170705	0.00701775
544	0.0106394	0.0273475	0.0158696	0.00960749	0.0114748	0.0051207	0.0149546	0.00434519	0.00586882	0.0306559	0.0353884	0.00563844	0.0252578	0.0031899	0.00540731	0.00631178	0.011642	0.0187318	0.00341984	0.0144399	0.00882136	0.0199614	NA	0.0080835	0.00826991	0.00777619	0.00227242	0.0201679	0.013102	0.016543	0.0142944	0.00913667	0.00473652	0.00238554	0.0474241	0.00827045	0.0081692	NA	0.030278	0.0052311	0.00449309	0.0242819	0.00705723	0.00452666	0.0242259	0.00788664	0.0130281	0.00769644	0.00538629
545	0.00768256	0.00840884	0.00818132	0.0145085	0.00493044	0.0066507	0.0127728	0.00336685	0.0123285	0.00797559	NA	0.00932266	0.00442441	NA	0.0157727	0.00165415	0.0057324	0.0128867	0.00871667	0.00956663	0.0237128	0.00748041	0.00680806	0.0152043	0.0106291	0.00737001	NA	0.0139222	0.00889142	0.0138315	0.00599849	0.0080125	0.00809742	0.00910901	0.00270414	0.0190835	0.0127576	NA	0.006479	0.0177982	0.00502283	0.0208416	0.0202976	NA	0.0208257	0.0121182	0.0193521	0.0168289	0.00268003
547	0.011493	0.006393	0.00362379	0.0121817	0.00288531	NA	0.004142	NA	NA	0.00610601	NA	0.00732293	0.00316083	0.00341421	0.0229555	0.00108465	0.00634521	0.00216367	0.00126493	0.00700866	0.00411169	0.00671206	0.00769882	0.00416696	0.00788879	0.000828406	NA	0.00321687	NA	0.00588637	0.0039502	0.00433312	NA	0.0026231	0.0120175	NA	NA	0.00356883	0.00813198	0.00382597	NA	0.00770685	0.002235	0.00139816	0.0109618	0.00524166	NA	0.00595792	NA
549	0.00723158	0.0151729	NA	NA	NA	0.00322676	0.00638436	0.00347257	NA	0.0167029	NA	0.00712264	NA	NA	0.00146025	0.00332289	NA	0.00199334	0.0031852	NA	0.00168706	0.00204375	0.00848733	0.00312138	NA	0.00387355	0.00159947	0.0102414	0.00234303	0.0021368	NA	0.00846735	0.00949096	0.00119842	0.00112854	0.00260577	NA	NA	0.0193004	0.00367202	NA	0.00217962	NA	NA	0.0173764	0.00237335	0.0140785	0.0124276	0.00674984
550	0.0062318	0.0126443	0.0060589	0.00741593	0.00250401	0.00571223	0.00742659	NA	NA	NA	NA	0.00663395	0.0149974	0.0178437	NA	0.000987918	0.00540681	0.00757954	0.00450091	0.00906525	0.00773981	0.00318318	0.00695925	0.00668843	0.0128894	0.00257588	NA	0.00192727	0.00354273	NA	0.00348761	0.00440448	NA	0.00385624	0.0114635	0.00604891	0.0132616	NA	0.00709534	0.0123019	0.00299768	0.00354162	0.00383736	0.00193766	0.0129038	NA	0.00436487	0.00396554	0.00127741
551	0.00966011	0.0148488	0.0120867	0.00867641	0.00592818	0.00249924	0.00866851	NA	0.0150095	0.00596003	0.0127636	0.00710618	0.00867214	NA	NA	0.00367596	0.00927327	0.00631253	0.00428777	0.00870463	0.0125985	0.00694481	NA	0.00609974	0.00115383	0.00725217	NA	0.00887458	0.00139656	0.00462539	0.00767479	0.00602049	0.00167041	0.00357767	0.0194645	0.00439524	0.00200244	0.0156697	0.0160021	0.0106873	0.000675011	0.0225618	0.00207651	0.0070119	0.0103308	0.0160406	NA	0.00306585	NA
553	0.00445782	NA	0.00923063	0.00593609	0.00295448	0.00311953	0.00477931	NA	0.0246418	NA	0.00179411	NA	0.0168009	NA	0.00330911	0.00429894	0.00466486	0.00405608	0.00167027	0.00290903	0.00191577	0.00438709	0.0101371	0.0030971	0.00416113	0.0121439	0.00712866	0.0189782	0.00271883	0.012658	0.0100738	0.00766434	0.00127599	0.00966452	0.00662889	0.00320531	0.00142289	0.0268023	0.0219848	0.00306724	NA	0.00273535	0.00135457	0.0050043	0.0110469	NA	0.00845011	0.00591679	0.00651578
555	0.00475994	0.00306541	0.000905047	0.00471804	0.00290391	0.00262683	0.00546147	0.00984294	NA	0.00508712	NA	0.00346932	0.0015713	NA	0.00298837	0.00176279	0.00367773	0.00241297	0.00249043	0.00521269	0.00563331	0.00702348	0.00638287	0.00451531	0.00279562	0.00237251	0.00483085	0.0050696	0.0105112	0.00301997	0.00317704	0.00158831	0.00286642	0.00159707	0.0326516	0.00358551	0.0114428	0.00233144	0.00256185	0.0040722	0.00529554	0.0021044	0.00452552	0.00144415	0.00246301	0.00435187	0.00850669	0.00406877	0.0060916
556	0.0158805	0.00677057	0.00156139	0.0282181	0.0085383	0.0048137	0.00406196	0.0217341	0.00621	0.00301478	NA	0.0112109	0.00318396	0.00498831	0.00190836	0.0067678	0.00497881	0.00496654	0.00325095	0.00813964	0.00960952	0.00351551	NA	0.00503291	0.00282376	0.00900804	0.00334442	0.00622846	0.00709149	0.00355697	0.00518156	0.00222306	0.0019678	0.00343747	0.00326826	0.0043772	0.00254441	NA	0.00100741	0.018461	0.00273226	0.00369847	0.00354192	0.00722566	0.00111149	0.00999196	0.00716388	0.00718026	0.00382043
557	0.00497926	NA	0.00106756	0.00644441	0.00283694	0.00355394	0.00386884	0.00688238	NA	0.00248231	NA	0.00425097	0.00394636	0.00164825	0.00519129	0.00225917	0.00386399	0.00394477	0.00296628	0.00605512	0.0126393	0.00417028	NA	0.00229186	0.00270113	0.000784407	0.00115235	0.0019569	0.00249243	0.00113667	0.00134794	0.003258	0.00102213	0.00492668	0.00372685	0.00202604	0.00190914	0.00145444	0.00322693	0.005772	0.00426215	0.00693518	0.000974929	0.0046237	0.00339249	0.00581693	0.00300844	0.00202943	0.0038927
558	0.0189119	0.00715214	0.000722399	0.0056492	0.00608904	0.00510245	0.00328517	NA	0.00421557	0.00288982	0.00515011	0.0151515	0.035586	0.00358875	0.00508692	0.0142125	0.003705	0.00475104	0.00868941	0.00590449	0.0124613	0.0069023	0.0122469	0.0118839	0.0107377	0.0047996	0.00844841	0.00627936	0.0148107	0.00495097	0.00878486	0.00666784	0.0105269	0.0120213	0.0109415	0.00306871	0.00580194	NA	0.000959984	0.0204789	0.0077862	0.00178676	0.00317912	0.00425087	NA	0.00871105	0.00803367	0.00622941	0.0125247
559	0.00511542	NA	NA	0.0048861	0.0034174	0.00542588	0.00135163	0.00182517	0.0120112	NA	NA	0.00362003	0.000457217	0.0265427	0.00290949	0.000326946	0.00269098	0.000611558	0.00359146	0.00225218	0.00389777	0.00108055	NA	0.00370247	0.00292846	0.00290166	0.0157695	0.00402587	0.00423061	0.00114525	0.00454025	NA	0.00464277	0.00118496	NA	0.00734342	0.00234406	NA	0.000693248	0.00795377	NA	0.00150574	0.000513056	0.000706863	NA	0.00353668	0.00301921	0.00743442	0.00344216
561	0.0185468	0.00406287	0.00401689	0.00833045	0.00294321	0.0039556	0.00403564	0.00394331	NA	0.0312178	0.0861874	0.024782	0.0432912	NA	0.0151711	0.000683229	0.0033852	0.00076478	0.000492549	0.00384171	0.00274983	NA	0.0478695	0.0210464	NA	0.00645489	NA	0.00961742	NA	0.00112545	NA	0.00248505	NA	0.0109663	NA	0.00308331	0.00123232	0.00379487	NA	0.00449782	NA	NA	0.000835584	0.000862398	0.0749729	0.00246791	0.00378035	0.0142826	0.00144453
562	0.00412555	0.00313206	0.00190738	0.00805196	0.00552	0.00357604	0.0038545	0.00416786	0.00863966	0.0145402	NA	0.00455766	0.00331314	0.00510603	0.00082882	0.000744989	0.00505219	0.00573048	0.0030622	0.00761589	0.0080739	0.00154495	NA	0.00207181	NA	0.00255471	0.000929753	0.00376694	0.00150466	NA	0.00146519	NA	0.000677431	0.00259306	0.00767459	0.00285773	NA	0.00687697	0.00273024	0.007921	0.00337006	0.00377073	NA	0.00467109	0.0032221	0.00390756	NA	0.00331581	NA
563	0.00414756	0.00150322	0.00202751	0.00946789	0.00377954	0.00626708	0.00480876	0.00530314	0.00624995	0.00363405	NA	0.00357352	0.00258372	0.00277984	0.00172112	0.0017799	0.00277717	0.00619367	0.00461418	0.00686304	0.00573458	0.00284638	NA	0.00382873	0.00147829	0.00240975	0.00203156	0.00297806	0.00200774	0.00299766	0.00164506	NA	0.00248346	0.000889788	0.00386593	0.00417289	0.000690411	NA	0.000885023	0.00763989	0.0018151	0.00140684	0.000638156	0.000824694	0.00239862	0.00340011	0.00173415	0.00384248	0.0021488
564	0.056441	0.0792743	0.119825	0.171987	0.163388	0.136625	0.110057	0.217791	0.0669734	0.0761945	0.14136	0.137645	0.0731312	0.108141	0.0349133	0.169572	0.0926739	0.118902	0.164183	0.0813263	0.118575	0.106324	0.191728	0.151896	0.169177	0.146996	0.128339	0.105426	0.0947507	0.152865	0.114377	0.0631194	0.15743	0.0523679	0.0654087	0.151106	0.128302	0.0858946	0.0571002	0.0610306	0.226258	0.099283	0.121463	0.178785	0.0527764	0.138563	0.129989	0.0858631	0.105842
566	0.0845224	0.0236628	0.0251269	0.0397033	0.0323572	0.036534	0.022884	0.025738	0.0086452	0.0294808	0.044067	0.0490193	0.00994894	0.0545581	0.0809015	0.0427756	0.03161	0.0177306	0.0319949	0.0290125	0.0237619	0.036981	0.0362921	0.036115	0.0577155	0.0322245	0.0464664	0.0483509	0.0352872	0.039248	0.0380598	0.0618685	0.0504298	0.103454	0.0087489	0.0222206	0.0442872	0.0294441	0.0283309	0.00782376	0.0366804	0.0345748	0.0271465	0.0480498	0.012664	0.00933926	0.0528566	0.0247992	0.0429422
567	0.0113766	0.0143988	0.00896472	0.0195	0.0100187	0.0202233	0.0080525	0.0288885	0.0124395	0.00423656	0.00277616	0.0190659	0.00670418	0.00287056	0.00734093	0.016039	0.0116288	0.00872057	0.0306185	0.0132835	0.0126518	0.0123002	0.00342022	0.00908705	0.0101929	0.00708284	0.0100246	0.00654327	0.00556985	0.00500917	0.0052586	0.00448888	0.0082994	0.00620881	0.00348022	0.00618278	0.00554601	0.00338547	0.00219163	0.00612257	0.0208829	0.00598368	0.0144952	0.00632688	0.0014502	0.00877587	0.00834042	0.0069305	0.0139092
568	0.0182864	0.0222422	0.0190427	0.0212557	0.00869218	0.00763409	0.0135018	0.00614872	0.0230837	0.0305877	0.00906135	0.0154746	0.0319198	0.0278344	0.000922262	0.00749219	0.0211802	0.0233018	0.00702859	0.0212051	0.0155142	0.0290876	0.0275331	0.0106664	0.00645745	0.0161705	0.00549255	0.0188132	0.0151975	0.00984247	0.0121055	0.00867468	0.00379109	0.0103276	0.0459897	0.0144734	0.00908354	0.0199907	0.0248518	0.0154187	0.00202937	0.0147229	0.0115526	0.0198544	0.0306073	0.00908167	0.00944666	0.0188254	0.00434936
569	0.012429	0.00771927	0.00746837	0.0104638	0.00506846	0.00883966	0.0100178	0.0451246	0.00300262	0.0210589	0.00370567	0.00685902	0.0101365	0.0240902	0.00637842	0.00462133	0.00973626	0.00751098	0.00333468	0.0162003	0.00561707	0.0167289	NA	0.00543533	0.00392935	0.0104472	0.00766924	0.0171073	NA	0.010442	0.00886542	0.00640893	0.0122796	0.00562993	0.0252665	0.0115773	0.0140416	0.012843	0.030004	0.0275353	0.00424165	0.0104397	0.00676341	0.00613517	0.0122767	0.0148127	0.0105133	0.00651364	0.00629752
570	0.0133065	0.00203964	0.00340035	0.00149259	0.00200194	0.00701131	0.00266295	0.00477281	NA	0.00337049	NA	0.0064408	0.0089428	NA	NA	0.00171448	0.00549815	0.00232344	0.00128102	0.00621834	0.00227533	0.00715453	NA	0.00401043	0.00209115	0.0031292	0.00653559	0.00973797	0.0114429	0.00157	0.0031601	0.00155412	0.00805269	0.00200054	NA	0.00606791	0.00288821	NA	0.000791103	0.00631581	0.00141256	0.000946544	0.00321685	0.00307337	0.00579282	NA	0.0106472	0.00951637	0.00661527
571	0.00252459	NA	0.00427386	NA	NA	0.00654143	0.00511288	NA	0.00335959	0.00371466	NA	0.00217341	0.0101269	NA	0.00395805	0.00201554	0.00412641	0.0050249	0.00455858	0.00409347	0.00511095	0.00296343	NA	0.00520159	0.00190476	0.00242968	0.00353785	0.00654333	0.0191614	0.00325764	0.00288793	NA	0.00624782	NA	0.00650092	0.00278748	0.0118899	0.00596529	NA	NA	0.00480375	NA	0.00242478	0.00443862	0.0123498	NA	0.0049157	0.0028618	0.00686361
572	0.0139959	0.0141686	0.00732263	0.0278269	0.0105112	0.0124092	0.0244146	0.0203202	0.0345999	0.0339726	0.0146081	0.0146584	0.0191055	0.0164625	0.00501038	0.00643338	0.0112314	0.0220609	0.0107289	0.0199146	0.022376	0.0187626	0.0175783	0.0154574	0.0139653	0.020078	0.0156326	0.0210328	0.0170617	0.016185	0.018746	0.0100576	0.0183159	0.00259957	0.0228274	0.0185408	0.0319098	0.0291325	0.0258194	0.0287815	0.00663899	0.0138513	0.00703849	0.0139287	0.0293889	0.0188403	0.0269026	0.022711	0.0193804
573	0.00985787	0.00578935	0.00185685	0.00090247	0.00652875	0.00693656	0.0100076	0.00718291	0.0301485	0.012943	0.00710311	0.0063088	NA	0.00251413	0.00461433	0.00397059	0.00877014	0.00575679	0.00475662	0.00991785	0.0128878	0.00506571	0.0121773	0.00660112	0.000900358	0.00773543	0.0104483	0.00851595	0.0107164	0.00565811	0.00556401	0.00498095	0.00687805	0.00326781	NA	0.00734271	0.0105107	0.00907304	0.0106917	0.00940896	0.00268995	0.00119721	0.00338982	0.00436696	NA	0.00767915	0.00822332	0.00828697	0.0071434
574	0.0178402	0.0121107	0.00046826	0.00118676	0.00586766	0.0114816	0.00361145	0.0123282	NA	0.0105713	0.00299566	0.00562457	0.00156402	NA	0.0330554	0.00533448	0.00616565	0.00360675	0.00722258	0.00668664	0.00222702	0.00773424	0.0106299	0.00580052	0.0130315	0.00527782	0.0129844	0.00718168	0.0148333	0.00488488	0.00582767	0.00543385	0.0189876	0.0308427	NA	0.00462729	0.0104047	NA	0.00174978	0.00885156	0.00698483	0.00480471	0.0025262	0.000499569	NA	0.0021024	0.0246106	0.0148326	0.0250122
575	0.00745592	0.0025719	0.00261927	0.00302154	0.0023598	0.00673617	0.00324876	0.00413938	0.011045	0.00960224	0.00508816	0.00253383	0.00269849	0.0079422	0.00302887	0.00481758	0.0101654	0.0078705	0.00394238	0.0119741	0.00552664	0.00486311	0.00420265	0.00630927	0.00310807	0.00715823	0.00481662	0.00791588	0.00934873	0.00511377	0.00714291	0.00848447	0.00958626	0.00602951	0.0179261	0.0080146	0.00741226	0.0129718	0.0081918	0.0120961	0.00418321	0.00937914	0.00556156	0.00457487	0.00851253	0.00997511	0.00972727	0.00993961	0.00325194
577	0.00270037	0.00218879	0.00459324	0.00571709	0.00291478	0.00139534	0.00269386	NA	0.00610902	0.00772881	0.00245402	0.00279553	0.00990443	0.0030241	0.00131978	0.00336966	0.00526715	0.00457633	0.0011122	0.00386915	0.00470868	0.000797768	0.00238218	0.000891577	NA	0.00158291	0.00420856	0.00153717	0.00132607	0.000539627	0.00114003	0.00146715	0.00439262	0.00217495	0.0153775	0.00138547	0.0015532	0.00413118	0.00729204	0.00434931	0.0010287	0.00293613	0.0012285	0.00219664	0.00619861	0.00232159	0.00524805	0.00623113	NA
578	0.00325615	0.0115853	0.00624445	0.0077481	0.00202508	0.00192821	0.00498943	0.00368581	0.00414068	0.00569715	0.00323914	0.00282894	0.00209769	0.00455337	0.000588827	0.0024858	0.00336337	0.00334173	0.00269984	0.00402515	0.00457441	0.00400864	0.00273239	0.00131258	0.000969908	0.00319614	0.00210231	0.00458338	0.00407533	0.000853831	0.00194031	0.0011502	0.0042494	0.00220052	0.0102419	0.00371247	0.00675292	0.00333304	0.00400027	0.00283022	0.0013602	0.00315972	0.00206315	0.00239034	0.00204553	0.00362493	0.00304392	0.00376239	0.00253268
579	0.00950859	0.00563436	0.00752069	0.0124913	0.00131336	0.00844245	0.00073703	0.00264407	NA	0.00670633	0.00393656	0.00829916	0.00644461	0.00575208	0.0109904	0.00438603	0.00602522	0.00403016	0.00233409	0.00319006	NA	NA	0.002762	0.00881194	0.00124773	0.00333061	0.00339117	0.00520887	0.00554349	0.00333062	0.00595365	0.00264844	0.00443034	0.00393333	0.0065352	0.00267677	0.0046544	0.0142679	0.00182134	0.00311818	0.00155977	0.00700904	0.000589065	0.00907555	NA	0.00260787	0.00986405	0.00918205	0.000824874
580	0.0100952	0.0031897	NA	0.00238658	NA	0.00174641	0.00924152	0.0031653	0.00498955	NA	NA	0.00594129	0.00316522	0.00264404	0.00107547	0.00245306	0.00398885	0.00311952	0.00375017	0.00200472	NA	0.0157137	NA	0.00893588	0.00688816	0.00857707	0.00774376	0.00691475	0.0149948	0.0152734	0.00568061	0.00233127	0.0222847	0.00297174	NA	0.00433749	0.0125207	NA	NA	0.00505501	0.0010269	0.00118198	0.00266156	NA	NA	0.00663171	0.0192519	0.0112873	0.00708949
582	0.00819684	0.00226146	NA	NA	0.00225176	0.00202206	NA	0.00233756	0.00457629	0.0170789	0.00139594	0.0020478	NA	0.00054083	0.0015595	0.00505164	0.00654226	0.000798958	0.000472655	NA	0.00249383	0.00196384	NA	0.00235617	NA	NA	0.00296493	0.00463226	0.00143865	0.00335603	0.000642274	NA	0.00223376	0.00284728	0.016851	0.00184159	0.00184564	0.0190513	NA	0.000869638	0.00126041	0.000800022	0.00259937	NA	0.0136218	0.00838386	NA	NA	0.00333194
583	0.00318399	0.00199567	0.00219974	0.00422209	0.000820707	0.00182487	0.00635481	0.00403747	NA	NA	0.00328913	0.00134435	0.00277242	0.0043065	NA	0.00233091	0.00286842	0.00412042	0.00264637	0.00790217	0.00529163	0.00512275	0.00278552	0.00472408	0.00301165	0.00306592	0.00284449	0.00340482	0.00522652	0.00125861	0.00183208	0.00140727	0.00498345	NA	NA	0.00505566	0.00259281	NA	0.00129302	0.0202872	0.000933593	0.00120541	0.00247998	NA	0.00500855	0.00343135	0.00471913	0.00506061	0.00272256
585	0.0215371	0.0409431	0.00426765	0.0083703	0.00431207	0.00441791	0.00335919	0.00231954	0.000540055	NA	NA	0.0185465	0.0149794	0.00700349	0.00525456	0.00542033	0.0062585	0.00443661	0.00227568	0.00522689	NA	0.00987089	NA	0.0119618	0.0071604	0.0209776	0.000679708	0.00524019	0.0100725	0.0082624	0.00126833	0.00899774	0.00871015	0.0128392	0.0358108	0.012145	0.01064	0.00159234	0.0160006	0.0151615	NA	NA	NA	0.00123188	0.00135984	0.0012555	0.00571123	0.00768864	NA
586	0.0544261	0.0488258	0.0341983	0.0288143	0.023067	0.0292473	0.0288039	0.0188154	0.0105891	0.0325924	0.00250505	0.0420052	0.0280915	0.014271	0.066111	0.0313896	0.0339341	0.0236791	0.0299495	0.0350069	0.0167155	0.0227305	0.0289139	0.0361752	0.00767978	0.024963	0.013447	0.0243333	0.0146202	0.0266681	0.0262318	0.0519938	0.0182075	0.0656905	0.0177954	0.0245915	0.0105611	0.0379861	0.034044	0.00922729	0.0225151	0.0136269	0.0355311	0.0236975	0.0164807	0.0158098	0.0201863	0.0211799	0.0131102
588	0.0173283	0.00474845	0.00230148	0.0166225	0.0185512	0.0476911	0.014404	0.0439791	0.0167777	0.0306619	0.0116182	0.0241185	NA	NA	NA	0.0290958	0.0188983	0.0127806	0.0308667	0.00803119	0.00638987	0.013882	NA	0.0153159	0.074553	0.0133057	0.0431004	0.0116861	0.0283214	0.0245863	0.00519163	0.0105271	0.045271	0.00296776	NA	0.00248233	0.0368839	0.00434327	0.00345236	NA	0.0587536	0.005439	0.00641985	0.0100604	0.0152983	0.010227	0.0297073	0.0220721	0.0414506
589	0.00878438	NA	NA	0.00142817	0.0296836	0.0061952	0.0179968	NA	0.0241449	0.053801	0.0232889	0.0058515	0.00340638	0.0555909	NA	0.0107097	0.03968	0.0227112	0.00465407	0.0381693	0.00356235	0.0419621	0.0722728	NA	NA	0.00188395	NA	0.00644835	0.00243249	NA	0.00248396	0.0456186	0.00889951	0.00444125	0.086691	0.00768024	0.0130012	0.0538932	NA	0.0204031	0.013597	0.00160209	0.00213405	NA	0.0481749	0.00391078	0.0085394	0.00542127	0.00373189
591	0.0137344	0.0318927	0.0149231	0.00586811	0.00953168	0.0138087	0.00193957	0.0175312	0.00609084	0.00383029	0.00470359	0.00713306	0.00701604	NA	NA	0.00993959	0.0105536	0.00559311	0.0189462	0.0109645	0.0128138	0.00608556	NA	0.0104669	0.0309976	0.0147544	0.0110194	0.0104344	0.00805489	0.00788403	0.00789851	0.00856576	0.0304427	0.00545818	NA	0.00582377	0.0171226	0.00269009	0.00337186	NA	0.0166364	NA	0.00687875	0.0337325	NA	0.0129558	0.012715	0.00698948	0.0177603
592	0.0111759	0.0073762	0.0020759	0.00226647	0.00405159	0.00592853	0.00719217	0.0207846	0.0173558	NA	NA	0.00725615	0.00208357	0.00251913	0.00410735	0.0104708	0.00724786	0.00167099	0.0156792	0.00796848	NA	0.0044202	NA	0.00488129	0.00823975	0.0148464	0.00659966	0.00464504	0.0171023	0.00488274	0.00176539	0.0036503	0.00771138	0.00560686	NA	0.00473462	0.00671856	0.00344146	NA	NA	0.00820926	0.00404218	0.00448257	0.00821739	0.00472707	NA	0.00426055	0.00815262	0.0124074
593	0.00590348	0.00695451	0.00143926	0.00197687	0.00245335	0.00528241	0.00587911	0.0019498	0.0102563	NA	0.00299076	0.0042244	0.00198024	0.00723685	0.00148035	0.00103566	0.00808431	0.0060855	0.00812801	0.00617571	0.0142103	0.0022149	0.00388806	0.0047467	0.00171707	0.00603745	0.002867	0.00511335	0.010163	0.00281113	0.003633	0.00377018	0.00329624	0.00387617	0.00684954	0.00553894	0.00294509	0.0050879	0.000797399	NA	0.00444649	0.0041319	0.00258179	0.00714199	NA	NA	NA	0.00543985	0.00410028
594	0.00512777	0.000907171	0.000423053	NA	0.000561048	0.00445055	0.00124459	0.00516202	0.0011919	0.00242288	NA	0.0057946	0.00215848	0.0019644	0.001054	0.00339686	0.00586518	0.00434342	0.00453082	0.00211729	0.00379184	0.0058143	0.0021644	0.0042164	0.00421811	0.00336652	0.00743709	0.0045184	0.0116096	0.00210106	0.00272971	0.00228358	0.00937334	0.00187595	NA	0.00568159	0.0125091	NA	0.00193604	0.00405036	0.00211006	0.00181331	0.00163027	0.00219142	0.00189184	0.00585559	0.00196419	0.00622576	0.00882813
595	0.00599619	0.00854077	0.00347109	0.0064124	0.00526668	0.00930583	0.0106098	0.00668466	0.00611852	0.00316246	0.00522468	0.00489382	0.00198726	0.0187102	0.00078855	0.000576916	0.0109617	0.00346885	0.00545299	0.00943671	0.00705086	0.00497086	0.00462932	0.00315302	0.00247044	0.00245971	0.00241233	0.00186452	0.00121054	NA	0.00160692	0.00401014	0.0011338	0.00911822	0.00609359	0.00387794	0.00352456	0.00688308	0.00573346	0.00535082	0.0104944	0.017873	0.00429382	0.00749972	0.00389394	0.00118572	0.00478124	0.00339843	0.00275068
596	0.00612481	NA	NA	NA	0.00153359	0.00511657	0.00601868	0.00172817	0.00758686	NA	0.00116921	0.00711733	0.00256874	NA	0.0013879	0.00539893	0.000983601	0.00285971	0.00245941	0.00185699	NA	NA	NA	0.00908431	NA	0.00724053	0.00500134	0.00395066	0.00732043	0.0051685	0.00348031	0.00182774	0.00821297	0.0049885	0.00183884	0.0025979	0.003561	0.00473962	NA	NA	0.000574617	NA	0.00124997	0.00121096	0.00281737	0.00189815	0.0050672	0.00461745	0.0116533
597	0.0101959	0.020672	0.00870892	0.00430693	0.00323833	0.00436451	0.00474541	0.0015421	0.0114857	0.0222844	0.00219254	0.00481159	0.0199559	0.0180312	0.00249806	0.00817606	0.00999004	0.011582	0.00415846	0.0140295	0.00775814	0.0156419	0.0253415	0.00604421	0.0131988	0.0078009	0.00425255	0.0129816	0.00362188	0.00674594	0.00957866	0.0152292	0.00243493	0.0111408	0.0298386	0.00835242	0.00470114	0.0170521	0.0267409	0.0129307	0.000722223	0.0145678	0.00114075	0.00412598	0.0186916	0.0124369	0.00465829	0.0102301	0.00184995
598	0.0121999	0.000842099	NA	0.00287134	0.00169216	0.00948341	0.0195196	0.00165748	0.00469853	0.00165091	0.00184569	0.00506212	0.00385122	0.00426428	0.0156101	0.00540337	0.0103137	0.00561089	0.00683188	0.006835	0.00304142	0.00463316	0.00322192	0.0139963	0.00877181	0.00557583	0.0106467	0.0032049	0.00838651	0.00326262	0.00406866	0.00319418	0.0108708	0.00968029	NA	0.00788324	0.00467245	NA	0.00176409	0.00727279	0.00078639	NA	0.0061325	0.00151402	0.00361844	0.0060666	0.00816349	0.00845613	0.00430269
599	0.011854	0.0121195	0.00691803	NA	0.00178821	0.00617018	NA	0.00124834	0.00689484	0.0037112	0.00224042	0.00809632	0.00726701	0.0233739	0.00169337	0.0160384	0.00182866	0.0107614	NA	0.00554475	0.00837267	0.00435726	NA	0.00793755	NA	0.00548748	0.00424377	0.00863061	0.00574274	0.00334837	0.00171859	0.0022776	0.00292622	0.00891166	0.00225305	0.00867488	0.00335766	0.0184924	0.000744353	0.00589052	0.000834084	0.0159299	0.00503061	NA	0.000467826	0.00143127	0.00506103	0.00698969	0.00158672
600	0.00411773	0.000924136	0.00270913	0.00205725	0.00141512	0.00672388	0.00463079	0.00221367	0.00307867	0.00511157	0.00349923	NA	0.00552665	0.00704618	0.000883319	0.00311087	0.00449212	0.00488519	0.000879862	0.00888163	0.0025659	0.00711463	0.00445484	0.00496309	NA	0.00245445	0.00201516	0.00698847	0.00579593	0.00381891	0.004933	0.00361799	0.00181484	0.00219144	0.00670567	0.00360692	0.00551204	0.00760305	0.00748778	0.00589104	NA	0.0049544	0.00212003	0.003542	0.00776536	0.000842319	0.00584972	0.00837374	0.000956117
601	0.021125	0.0237082	0.012738	0.00759027	0.00975966	0.0239905	0.00284058	0.0145002	0.00278969	NA	NA	0.00277887	0.00504	0.00810978	0.0128362	0.00901178	0.0122229	0.00709115	0.00886962	0.0111597	0.0182603	NA	NA	0.00363648	0.0112648	0.0108591	0.00426364	0.00403717	0.0056065	0.00995135	0.00982376	0.0289412	0.00749634	0.0156755	NA	0.00884859	0.00372274	0.00480201	NA	0.0144485	0.00391086	0.0062331	0.00566489	0.0133884	0.00422469	NA	0.0170274	0.00409111	0.00945758
602	0.0134532	0.0122536	0.00139803	0.00145627	0.000982146	0.0139075	NA	0.0234221	NA	NA	NA	0.00218068	0.00448302	0.00282766	0.0137839	0.005335	0.00980297	0.00253317	0.00187577	0.00892774	0.00814744	0.00901882	NA	0.00570534	0.0133006	0.00736678	0.0162482	NA	0.00689428	0.00575411	NA	0.00834298	0.00557619	0.015238	NA	0.00673947	0.00521898	0.0061388	NA	0.00633368	0.00508427	0.0029155	0.00663641	0.0029994	0.00540879	0.00716348	0.0035416	0.0110526	0.0149519
603	0.00719532	0.00690849	0.00177586	NA	0.0021963	0.0018738	NA	0.00398841	0.00391763	NA	0.00407383	0.00796957	0.00346868	0.00321152	0.00080706	0.00889397	0.00258047	0.00304099	0.00592154	0.00267148	0.00534527	0.0166113	NA	0.0041541	0.00738657	0.00867345	0.00529714	0.0110048	0.0128105	0.0146825	0.009378	0.00241209	0.0115052	0.0038868	NA	0.00662678	0.00975139	NA	0.00177069	0.00562288	0.00209443	0.00126801	0.00761566	0.00733379	NA	0.00690449	0.011084	0.00957915	0.0083646
604	0.0191273	0.0195766	0.0180177	0.00701257	0.00608254	0.0123434	0.0135136	0.00313583	0.0239654	0.0143834	0.0281411	0.014552	0.0241594	0.0210548	0.0171297	0.0185275	0.0149655	0.0218562	0.0152022	0.0160996	0.00806441	0.00859981	0.0219493	0.0214865	0.0268336	0.0225571	0.00793186	0.033014	0.0298595	0.0285395	0.0262875	0.0119666	0.0349648	0.0304852	NA	0.017125	0.0222549	NA	0.0327883	0.0110435	0.00472021	0.0218257	0.0107215	0.0103605	0.0273785	0.0118568	0.035672	0.0244684	0.0359668
605	0.0206971	0.0114026	0.0125321	0.00403946	0.0096641	0.0153269	NA	0.0168751	0.0144666	NA	0.00381293	0.0213307	0.00468066	0.00690644	0.00480801	0.00897896	0.0178289	0.0192083	0.0203093	0.0165732	0.0107087	0.0236529	0.00466165	0.0158962	0.0154166	0.00561283	0.0210044	0.0103966	0.0228791	0.0181257	0.016991	0.00897896	0.0271059	0.0101776	0.0111705	0.010112	0.0277735	0.0108115	0.0255458	NA	0.0115353	0.00704198	0.00779328	0.0155127	0.00835018	0.00559871	0.0142749	0.0103445	0.0236369
606	0.0123414	0.0175491	0.0305009	0.0201814	0.00676976	0.0084223	0.0175245	0.00902735	0.0149346	0.0111586	0.0260218	0.0170058	0.0367222	0.028552	0.00882891	0.0198798	0.0170474	0.0276238	0.031593	0.00997135	0.00620304	0.00981824	0.00694259	0.00548345	0.0180692	0.0215972	0.0175803	0.0187618	0.00999027	0.0140334	0.0193803	0.0115707	0.0148832	0.00728115	0.0152926	0.0141734	0.0125979	0.0412144	0.0377307	0.00243869	0.0165715	0.0261325	0.0264465	0.0169547	0.0412322	0.00919218	0.00309629	0.0081975	0.0120577
607	0.0109921	0.0102222	0.00436562	NA	0.00179375	0.0120488	0.00209986	0.00510776	0.0273585	0.0329614	NA	0.00819266	NA	0.00307114	0.0440853	0.00843447	0.00613431	0.00458769	0.00604017	0.00725893	0.00936788	0.00413187	0.0383368	0.00302459	0.0057611	0.00150074	0.0111843	0.00608463	0.00499699	0.00239451	0.00639143	0.00366011	0.0102952	0.0221737	NA	0.00600705	0.00273523	0.00399319	0.00285229	NA	0.00906658	0.0100551	0.00544253	NA	NA	NA	0.00883362	0.00934085	0.00591939
608	0.0285071	0.0251269	0.0130307	0.0110267	0.00746938	0.0162603	0.00498908	0.00547682	0.00168691	0.00490429	0.00671659	0.0363793	NA	NA	0.00193709	0.00484247	0.00366893	0.00489968	0.00301745	0.0104723	NA	0.0145713	0.003925	0.0128158	0.00589394	0.0205442	0.00317642	NA	0.00501886	0.00357748	0.00574082	0.00723371	0.00309376	0.0137306	NA	0.000580689	NA	0.000660433	NA	0.018787	0.00259253	NA	0.00655938	0.0067513	NA	NA	0.00260578	0.00447221	0.00335001
609	0.00370964	0.00547359	NA	0.00300459	0.0041665	0.00620751	0.00617921	0.00517117	0.00219163	0.00892831	0.00389043	0.0065033	NA	NA	NA	0.00767634	0.00885999	NA	0.00168185	0.00764878	NA	0.00679338	NA	0.00405334	0.00393107	0.00441662	0.00398739	0.0044966	0.00431018	0.00310903	0.00347019	0.00379023	0.00343418	0.00253716	NA	0.00110583	0.00195678	0.00504504	0.0135812	NA	0.005283	NA	0.0040436	0.00422192	0.00761785	0.00315816	0.00317688	0.00296732	0.00849364
610	0.00743586	0.00482715	0.00402838	0.00823992	0.0054106	0.0136317	0.00754263	0.0049057	0.00855801	NA	0.00510049	0.0129514	NA	0.00202135	NA	0.00553625	0.0125168	0.00921393	0.0040429	0.0103332	0.00900915	0.00493026	0.00167737	0.0138714	0.00328211	0.00396522	0.00832696	0.00463742	0.0117647	0.00449905	0.00682199	0.00406095	0.00473711	0.000844663	0.00291751	0.00707724	0.00819418	0.0105957	0.00656479	0.00824115	0.00377833	0.00340091	0.019958	0.0160443	0.00817908	0.00263357	0.00639501	0.0138375	0.00505057
613	0.0112389	0.0234079	0.00793503	0.00556453	0.00196609	0.00561884	0.00693908	0.00635749	0.00453169	0.00584775	0.024379	0.0174152	0.0120403	0.00118372	0.0153675	0.00835234	0.0115823	0.00898708	0.00633742	0.0196033	0.00431043	0.00414864	0.0091209	0.00939714	0.00155663	0.00519071	0.00266305	0.00389087	0.00874608	0.00542008	0.00839398	0.00590013	0.00112721	0.00850248	0.0322383	0.00899173	0.00115833	0.0235489	0.010853	0.0172557	0.0014626	0.00304204	0.00230279	0.00242081	0.027687	0.00753035	0.00240493	0.00423078	0.00179579
614	0.0125532	0.00568825	0.0111242	0.00843411	0.0150911	0.0107467	0.0136945	0.00956576	0.00629335	0.00741776	0.013312	0.0169166	0.0283704	0.0116925	0.00243697	0.00466924	0.0149772	0.00577967	0.00850707	0.0210651	0.0058737	0.0287754	0.00931207	0.010513	0.00209816	0.00877855	0.00454725	0.00948351	0.0046321	0.00117609	0.00284198	0.00834076	0.00173036	0.00454744	0.0215331	0.0168153	0.00904717	0.012628	0.0234082	0.00729561	0.00372373	0.0217439	0.00634599	0.0118114	0.0272705	0.0130528	0.00801359	0.00551258	0.00227164
615	0.0113228	0.00669157	NA	0.0019587	0.00440973	0.00333126	0.00828974	0.00268842	0.00350673	0.00662615	0.0092211	0.0114486	0.0138331	0.00448725	0.00153481	0.00332885	0.00797044	0.00438381	0.00287081	0.00964322	0.00412062	0.00189811	NA	0.00363743	NA	0.00467611	NA	0.00226961	0.00127824	0.00139944	0.00163579	0.00437565	0.000821739	0.00432349	0.0174464	0.00281708	NA	0.00888046	0.00531389	0.00692923	0.00355355	0.00622877	0.00402298	0.00710583	0.0138098	0.0086163	0.000840196	0.00747717	0.00176113
616	0.0231561	0.00667942	NA	0.00257918	0.00406853	0.00631968	0.00286702	0.00410654	NA	NA	0.00211499	0.0138242	0.00141073	0.0013495	0.0167454	0.00659345	0.00374842	0.00222139	0.00337733	0.0056947	0.000539459	0.00180529	NA	0.00563941	0.00122681	0.00382768	0.00342475	0.00103952	0.00936763	0.00125497	0.00247856	0.00751378	0.00489757	0.0195848	NA	0.00363476	0.00202285	0.00333884	0.000509675	0.00838755	NA	0.00319079	0.00101895	0.00305631	NA	0.00215592	0.00792069	0.0151715	0.0030105
617	0.00438888	NA	0.00150389	0.00405698	NA	NA	0.00325577	NA	0.0041243	NA	0.00389976	0.0047243	0.00296813	0.0173261	0.00134611	NA	0.00679097	0.00354509	NA	0.00321957	0.00346685	NA	0.0112228	NA	NA	0.00060854	NA	NA	0.0101146	NA	0.00136794	NA	0.00162345	0.00201821	0.00246386	0.00340053	0.0150837	0.00268489	0.00391537	NA	0.00259277	0.000439753	0.000876981	0.00143318	0.0043203	0.00356236	NA	NA	NA
618	NA	0.00554449	0.000412845	0.00094808	0.00100618	0.00338221	0.00279459	0.00359933	0.00286636	0.0123307	0.00659303	NA	0.00632101	NA	0.001918	0.00169613	NA	NA	0.00156195	0.00371201	0.00168853	0.00462719	NA	0.00202686	NA	0.0010014	0.00839805	0.00822167	0.00588548	0.00192736	0.00676567	0.0073063	0.0024127	0.00224233	0.0058202	0.00154495	0.00470679	0.00478941	NA	0.00349844	NA	0.0197424	0.00467484	0.00480677	0.00756789	0.00725459	0.0097614	0.0105562	0.00529555
619	0.00906629	0.0010631	NA	0.00115916	0.00656228	NA	NA	0.0018159	0.00481513	0.0022564	NA	0.00572345	NA	0.000775494	NA	0.00546888	0.00406693	NA	0.00460235	NA	0.00258303	0.0062921	NA	0.00507996	0.00370939	0.0030937	NA	0.00307692	0.00536201	0.00422595	NA	NA	0.00502169	NA	0.00178548	0.00232618	0.00238728	0.00140056	NA	0.0065069	0.00278666	0.0102604	NA	NA	0.00308917	0.00911641	0.00172213	0.00105441	0.00170803
621	0.0132775	0.00477526	0.00526545	0.00448744	0.00224109	0.0110614	0.00572913	0.00720924	0.00310035	0.0343607	0.0009875	0.0116573	NA	0.00376873	0.0096547	0.0154998	0.00963085	0.00636514	0.00923226	0.00875493	0.0196192	0.0027826	NA	0.00891531	0.00442149	0.00129551	0.00321852	0.00448956	0.00725431	0.0032557	0.00548358	0.00812705	0.0125235	0.00850871	NA	0.00246492	0.00247609	0.00485123	0.00431108	NA	0.000825902	0.00811384	0.012453	0.00832056	0.00337636	NA	0.0032773	0.0089742	0.00924507
622	0.00381826	0.00390635	0.00107614	0.00173027	0.0022036	0.00298704	0.000310873	0.0059442	0.0162453	NA	NA	0.00264472	0.00329569	NA	0.0175064	0.0018984	0.00201676	0.00297893	0.00206122	0.00126509	0.00301866	0.00389899	0.00352048	0.00233709	0.00238403	0.000971705	0.00276927	0.00391496	0.00610019	0.00279897	0.00292119	0.00253604	0.00307718	0.00752149	0.00714546	0.00155941	0.00195636	0.00436218	NA	NA	0.00410571	0.000835269	NA	NA	0.00466082	NA	0.00478168	0.00214667	0.00415973
623	0.00877195	NA	0.00109466	NA	0.00558395	0.00489662	0.0010974	0.00568434	NA	NA	NA	0.00348351	NA	NA	0.0134059	0.0020697	0.00303566	0.00201966	0.0037471	NA	NA	0.0278205	NA	0.00322206	0.00996442	0.0019616	0.00611218	NA	0.00607012	0.00528845	0.00207815	NA	0.00675831	0.0139913	0.0255162	0.00335019	0.00445999	0.0281	0.00256813	0.00360049	0.00489367	NA	0.000804984	NA	NA	0.00705476	0.0107185	0.00471088	0.0234921
624	0.00430788	0.00896451	0.00601014	NA	0.0018888	NA	0.00056678	NA	0.0043959	NA	0.00396556	0.00303096	0.00492961	0.00161895	NA	0.00123637	NA	0.00320572	0.00276311	NA	0.00442256	0.00931419	0.011294	NA	0.00878531	0.00229991	0.00558691	0.00446521	0.0053674	0.0106195	0.00280672	NA	0.00696449	0.00122089	0.0123173	0.00889445	0.0111152	0.00928917	0.00810349	NA	NA	0.000715719	0.00698986	0.00775947	0.00254236	0.00654528	0.00608949	0.0059346	0.00409177
626	0.0127708	NA	NA	0.00459317	NA	0.00412176	0.00241426	0.00748435	NA	0.0160369	NA	0.0180886	0.00577161	0.0137663	0.00781794	0.00838766	0.00193913	0.00380644	0.00164608	0.0101891	NA	0.00427942	NA	0.0098206	NA	0.00562196	NA	0.0038616	0.00362322	0.00754725	0.00158136	0.0135608	0.0123367	NA	NA	0.00384799	0.00818612	NA	NA	NA	0.00255418	0.00332101	0.00286478	NA	NA	0.0067012	0.00314555	0.0028805	0.00832947
628	0.0282625	NA	0.00112457	0.00596167	0.00530505	0.0179227	0.00430718	0.00970234	0.00386817	0.00130009	NA	0.0094336	0.00171567	0.011639	0.00117218	0.0162423	0.0100212	0.00536854	0.00479487	0.0126287	0.00691717	0.00792154	NA	0.00866973	0.0051925	0.0101596	0.0156127	0.0059512	0.0113564	0.00216437	0.00583461	0.00946833	0.00836961	0.0113953	0.00614254	0.00294625	0.0119477	0.00384723	0.00441104	0.00233645	0.00780127	NA	0.0124761	0.00256739	0.00463861	0.00220904	0.00640663	0.0119445	0.0089174
631	0.0188189	0.0272455	0.018412	0.00886822	0.0123607	0.0155519	0.010099	0.00909825	0.0189838	0.0163768	0.0347364	0.0132426	NA	0.0189102	NA	0.012139	0.0200531	0.011752	0.00938527	0.0169418	0.00997595	0.0206035	0.211876	0.0202889	0.0477174	0.0404747	0.0495161	0.0604371	0.0115549	0.0514374	0.0324038	0.0325997	0.0345736	0.0124379	0.00941047	0.0227905	0.0278999	0.0140528	0.0254843	0.012966	0.00343604	0.0281682	0.0180684	0.0144813	NA	0.00456831	0.00194199	0.0251724	0.0323928
632	0.0546814	0.0499096	0.0426407	0.0507745	0.058115	0.0410104	0.0279387	0.0636814	0.0285455	0.0250644	0.0358869	0.0250178	0.0175701	0.0418918	0.18829	0.067527	0.042956	0.0388587	0.0553653	0.0332463	0.050308	0.0155965	0.0530249	0.0240044	0.0562857	0.0415747	0.0361553	0.0327971	0.0184877	0.0466044	0.051097	0.0803914	0.03476	0.0891954	0.0137842	0.0635278	0.016642	0.0390809	0.021527	0.0380382	0.0570668	0.0482901	0.0760641	0.0226945	0.0152702	0.0538221	0.0139069	0.0172176	0.0354933
633	0.0540461	0.027249	0.0224101	0.0727495	0.0991296	0.0408195	0.0687127	0.127819	0.197714	0.00819589	0.195059	0.0307977	0.1365	0.0158747	0.0840226	0.104224	0.0784022	0.112396	0.0269632	0.0467906	0.108194	0.0327552	0.328435	0.0868068	0.0597591	0.0671687	0.0988665	0.0905995	0.0625528	0.157398	0.0388215	0.0676234	0.0430543	0.0524804	0.112624	0.135784	0.0493072	0.140245	0.0987545	0.0554555	0.00605398	0.0564574	0.121824	0.0551934	0.127058	0.0945825	0.0876951	0.028318	0.0454079
634	0.0176792	0.0236074	0.0163417	0.0095757	0.0244201	0.0145635	0.0121016	0.0346519	0.0334414	NA	0.0331624	0.0150037	0.029924	NA	NA	0.0284281	0.0204979	0.0112441	0.015916	0.0112385	0.00471527	0.00877023	0.0497015	0.0250224	0.0242473	0.00747651	0.0313652	0.00755049	0.0186868	0.0218193	0.00638276	0.0183099	0.0220115	0.0277942	0.0406366	NA	0.00687642	0.130635	0.0692326	0.00712097	0.00677765	0.00847029	0.0516017	0.0104633	0.0302385	0.018881	0.019232	0.00521897	0.0112082
635	0.00290429	NA	0.0145798	0.00579331	0.0107666	0.0108909	0.00317045	0.00916574	0.113622	NA	NA	0.00492718	0.00118705	NA	NA	0.0095792	0.0111079	0.00924932	0.0087479	0.00780837	0.00712136	0.00690607	0.00581966	0.00435482	0.0162512	0.00710804	0.00270149	0.00683887	0.00158532	0.0028117	0.004858	0.00600741	0.00648854	NA	0.0120313	0.00419939	0.00230181	0.0122575	0.0108123	NA	0.00188746	0.0191143	0.00646227	0.00217608	0.00458718	0.00570608	0.00462406	0.00147424	0.00204881
636	0.0191391	NA	0.00568203	NA	0.0197676	0.0207185	0.0291025	0.0328732	0.01052	0.0140279	0.0102922	0.0280167	0.00455754	NA	NA	0.0137912	0.0174893	0.0199895	0.00750135	0.0217417	0.00360437	0.032324	NA	0.0145985	0.0389115	0.00837377	0.024443	0.00662015	0.01685	0.0144256	0.0196463	0.0224959	0.0217499	0.0208865	NA	0.0398508	0.0141822	NA	NA	NA	0.00610437	NA	0.00930855	0.0292748	NA	0.0135328	0.0390629	0.0229379	0.0235947
637	0.0117949	0.0438543	0.027529	NA	NA	0.00964251	0.00610755	NA	NA	NA	0.00924161	0.00509452	0.0522399	0.00845822	NA	0.0155948	NA	0.00157029	0.0109453	0.00900069	0.00758247	0.00771963	0.0169114	0.0126385	0.00625556	NA	NA	0.0309603	0.00962049	0.0224628	0.0216121	NA	0.00939483	0.0178748	0.0175814	0.0207972	0.00870721	0.0386622	0.0571729	NA	0.00281555	0.0172319	0.0182459	NA	NA	0.0095659	0.0214557	0.00726643	0.00423094
639	NA	0.0116333	0.0143387	0.0104269	0.00587729	0.012748	0.00574848	0.0202805	0.0287831	0.0113605	0.00484446	NA	0.00527806	0.014633	NA	0.00463702	0.0122208	0.0186403	0.0107441	0.0185231	0.00717955	0.00443738	0.0095279	0.00420434	0.012661	0.00663626	0.0078202	0.0102717	0.00287577	0.0101412	0.0100382	0.0128509	0.0094982	NA	0.00963256	0.00763486	0.00277589	0.0195484	0.0234482	0.0084567	0.0141187	0.00845435	0.00436897	0.0216644	0.016219	0.00337717	0.0033813	0.00251509	0.00266534
641	0.0115469	0.0213933	0.0354918	0.0286788	0.0456227	0.0261944	0.0379857	0.0442716	0.0179074	0.0158764	0.0243089	0.03234	0.0196392	0.0317196	0.0059535	0.0387993	0.0297291	0.0307472	0.0446945	0.0203838	0.0279407	0.0302876	0.0213246	0.0359281	0.0467905	0.0296731	0.0411366	0.038839	0.0195337	0.0345699	0.0272531	0.0222854	0.0433209	0.0108059	0.0154373	0.0279865	0.0359606	0.0325503	0.0297628	0.017574	0.031293	0.0289813	0.0389496	0.0363642	0.0171265	0.0222491	0.0377185	0.0306873	0.0467942
642	0.0361778	0.0417657	0.0487634	0.0242447	0.0330977	0.0362608	0.0315445	0.0394794	0.0426933	0.0278134	0.0127844	0.0361198	0.0419974	0.0382356	0.0247247	0.0356542	0.0357053	0.0398482	0.0509601	0.0351099	0.0538688	0.0311008	0.00939035	0.0341306	0.0286029	0.0278943	0.0207413	0.0502443	0.0320307	0.0351434	0.0583908	0.0334153	0.0382525	0.0372981	0.0174291	0.0357891	0.0381439	0.0394637	0.0453462	0.0217258	0.0463955	0.0320102	0.0461644	0.0372177	0.0351793	0.0277911	0.0375611	0.04193	0.0318105
643	0.032904	0.0347448	0.0319803	0.0234487	0.0398446	0.0261673	0.022989	0.0280504	0.0135318	0.00788231	0.0358952	0.0326582	0.0238579	0.0224403	0.0319497	0.0266874	0.0314835	0.0268496	0.0364376	0.0295689	0.0319785	0.0195535	0.0129428	0.03185	0.0188126	0.0212709	0.0298722	0.0240878	0.026178	0.0251884	0.0296003	0.039948	0.0204227	0.0426834	0.0116734	0.0318297	0.0194352	0.0203017	0.0147849	0.023153	0.0332332	0.0222758	0.0331477	0.0278712	0.0103554	0.0175313	0.0249153	0.0306056	0.0292322
644	0.0158633	0.01198	0.0251209	0.00594773	0.0179023	0.0188622	0.0142515	0.00820307	0.0164015	0.00926895	0.0109942	0.0231771	0.00847079	0.013847	0.00235904	0.0195319	0.0245249	0.019436	0.0205857	0.0223766	0.0169364	0.0313713	0.00844248	0.0207839	0.0163996	0.0191806	0.0201034	0.0243733	0.0204393	0.0208524	0.0201913	0.0139083	0.0192892	0.00321068	0.00597379	0.0280842	0.0304417	0.0161932	0.00951879	0.0328893	0.00606529	0.0126393	0.0189954	0.0194398	0.013455	0.0185449	0.0201608	0.0205369	0.0225164
645	0.0177186	0.00440271	0.0141867	0.0025548	0.00483376	0.0140106	0.0136347	0.0180143	0.0281327	0.0333776	0.00571057	0.0212501	0.0655208	0.0110126	0.000668378	0.0161463	0.0227391	0.028243	0.016758	0.0183538	0.027501	0.0246828	0.0148814	0.0174396	0.0132392	0.0200471	0.016377	0.0211319	0.0285038	0.0145639	0.0176643	0.0112926	0.0197723	0.00404127	0.0267858	0.0266217	0.0292216	0.0205869	0.0313279	0.0384971	0.00390942	0.0154653	0.0166945	0.0288794	0.0362515	0.0167451	0.025497	0.0281162	0.0159187
646	0.0109749	0.00790429	0.0160732	0.00322989	0.00466358	NA	0.0108783	NA	0.0254335	0.0120937	0.0216802	0.00983315	0.00847598	0.00839167	0.000399497	0.00376849	0.0117741	0.0215282	0.00455085	0.0187938	0.0119251	0.000545343	0.0180654	0.00389039	NA	0.00902781	0.00119126	0.00347317	NA	NA	0.000826059	0.00174491	NA	0.00149345	0.0231972	NA	0.00282995	0.0326193	0.0181734	NA	NA	0.00351628	NA	NA	0.0205638	0.00563246	NA	NA	NA
647	0.0313593	0.0300067	0.0176256	0.0243077	0.0170766	0.0216283	0.0201119	0.0388209	0.0141269	0.00140067	0.0100559	0.0282343	0.00915089	0.0174375	0.0306344	0.0276443	0.0186463	0.0236652	0.0299125	0.0215798	0.043614	0.00945657	0.0150312	0.0168382	0.0101454	0.0216057	0.0314447	0.0141896	0.0145836	0.0162251	0.0163255	0.0291729	0.00878063	0.0145656	0.00747425	0.0302351	0.0129198	NA	0.0150174	0.0164059	0.0203071	0.0189079	0.0362203	NA	0.0107107	0.0226311	0.0169212	0.0118831	0.0143694
648	0.0218706	0.0370448	0.0383356	0.0164023	0.0369559	0.0145553	0.0322825	0.0235917	0.0440729	NA	0.0377755	0.0250838	0.0317169	NA	NA	0.0301081	0.0204979	0.0465921	0.0204291	0.0220792	0.0375497	0.0204197	0.0190085	0.0194072	0.00886734	0.0217533	0.0211792	0.00729744	0.0213016	0.0171534	0.0236756	0.0346954	0.0103585	0.0121186	NA	0.011678	0.0126748	0.00688597	0.0276637	0.0101618	0.000747734	0.00131592	0.0371663	0.0640673	0.0541352	0.016051	0.0312771	0.0183492	0.00389908
649	0.0156226	0.016832	0.0141639	0.0149579	0.011651	0.0161096	0.0149818	0.020387	0.00827834	0.0213565	0.0170304	0.0127013	0.012982	0.00402485	0.0073438	0.0187978	0.0162872	NA	0.00345775	0.0127798	0.00655605	0.00171625	0.012707	0.0137824	0.00663066	0.00671934	0.00563662	0.0104933	0.00464238	0.00684818	0.0153347	0.0205018	0.0027466	0.00592722	0.0113224	0.015469	0.00209844	0.00326664	0.0180368	0.00567391	NA	0.00296881	0.0142579	0.0113122	0.0355704	0.0102165	0.00481826	0.00895082	0.00165846
650	0.0174255	0.0113691	0.00223995	0.00375299	0.0165273	0.0170218	0.00490523	0.0283418	NA	NA	0.0617082	0.00476778	NA	0.00689935	NA	0.00284038	NA	0.00617734	NA	0.00874006	0.0195184	0.00805827	NA	0.0143856	0.00229848	0.0082935	0.0126028	0.00641673	0.0184254	0.0125645	0.0133681	0.00815138	0.00617487	NA	NA	0.00852439	0.0145058	0.00474758	0.000832298	0.0144423	0.0206063	0.0159572	0.0105914	0.0355966	0.00217572	0.0118985	0.0226272	0.00770687	0.00347819
651	0.0229649	0.0107238	0.0113064	0.00873616	0.00797993	0.031061	0.0111585	0.022097	0.00463283	0.00411819	0.00221366	0.0203609	0.00477432	0.00655436	0.0140018	0.0109828	0.0238591	0.0129832	0.0231069	0.0279875	0.0146426	0.022036	0.00274581	0.02161	0.0398202	0.0168425	0.0324695	0.017803	0.0421418	0.0176915	0.0175348	0.0218182	0.0356142	0.0230589	0.02243	0.0223305	0.0349797	0.00962461	0.00593118	0.00452956	0.0130853	0.00781307	0.0248806	0.0207504	0.00155382	0.0234079	0.0161565	0.0215076	0.0266573
652	0.00821976	0.00970574	0.0109722	0.0021379	0.00359359	0.0109767	0.0146048	0.00962474	0.0139908	0.0165478	0.00278636	0.00549134	0.0103427	0.0231118	0.00183772	0.00968992	0.0207932	0.0169545	0.00789851	0.0159763	0.00790007	0.0112157	0.0252175	0.0122528	0.00414466	0.00972326	0.0106566	0.017289	0.0159186	0.0149787	0.00877556	0.0203893	0.0128986	0.00543923	NA	0.0211659	0.00438303	0.038764	0.0109573	0.0191802	0.00572482	0.0227263	0.00734342	0.0135895	0.0258991	0.00482488	0.0175593	0.00332	0.0122153
653	0.00539287	0.00826114	0.0105935	0.00515703	0.0117112	0.0118709	0.00977499	0.00945614	0.00580278	0.00797917	0.00342948	0.0100516	0.00607887	0.00228043	0.00368552	0.00597109	0.00917759	0.013683	0.0075213	0.0112912	0.00753694	0.00968475	0.00292159	0.00779495	0.00917524	0.00524489	0.00520477	0.00842361	0.014554	0.0145083	0.0102448	0.00571078	0.00991507	0.00388674	0.00962205	0.00957897	0.0102572	0.00571364	0.00956462	0.0059993	0.00554729	0.00863352	0.00468291	0.00861219	0.00598734	0.0159942	0.0100171	0.00827834	0.0165869
654	0.0230406	0.0104482	0.0126491	0.0102774	0.0225438	0.0140385	0.0133555	0.0150846	0.00954949	0.0126479	0.00148617	0.0177464	0.0121494	0.0136144	0.0211246	0.0136706	0.0137423	0.0178815	0.0113689	0.0115098	0.012275	0.0200385	0.0192538	0.00989408	0.0160645	0.0145827	0.0116999	0.0188101	0.0201004	0.0237146	0.0125994	0.0114004	0.0162039	0.011726	0.0148552	0.0101018	0.01963	0.00768533	0.0174038	0.00671165	0.0127584	0.0137652	0.0150922	0.0142124	0.0152713	0.0164071	0.0135426	0.0102834	0.0168796
655	0.00399923	0.00123321	0.00350425	0.00142641	0.00542246	0.00676968	0.00226553	0.00703014	0.00257571	0.00774355	0.00208418	0.00577175	0.00536593	0.00376375	NA	0.00350822	0.00415247	0.00315893	0.00626006	0.00277262	0.00164872	0.00426718	0.00379461	0.00349674	0.011836	0.00135254	0.00252314	0.00133209	0.00402076	0.0030802	0.00236093	0.00288963	0.00569679	0.00601158	0.00278148	0.00405536	0.00316086	0.00983765	0.00588333	0.0034276	0.00541239	0.0016296	0.002803	0.00670934	0.00515085	0.00863403	0.0052781	0.00399586	0.0103216
656	0.00682087	0.0104834	0.00567659	0.00623302	0.0106771	0.00886953	0.010475	0.0068019	0.00879278	0.0173274	0.00289173	0.0116599	0.0121558	0.00660603	0.00348108	0.013286	0.0107618	0.0083657	0.00625283	0.0101206	0.0119058	0.0139041	0.005935	0.00974719	0.00558245	0.00727319	0.00864642	0.0135952	0.0157261	0.0142486	0.00633769	0.00811757	0.0102855	0.0086446	0.0132929	0.00784771	0.00804067	0.0029471	0.0162326	0.00609593	0.00187436	0.00520732	0.0037197	0.0176691	0.00844459	0.00481959	0.0135788	0.00754345	0.0124935
657	0.00974777	0.00457489	0.00540117	0.00471911	0.00352714	0.00993977	0.00611789	NA	0.00672488	0.00380092	0.00994222	0.0042229	0.00407716	0.000893787	NA	0.00570294	0.00452997	0.00370164	0.00556804	0.00652501	0.00773383	0.00550756	NA	0.00855346	0.0123421	0.003796	0.0108837	0.00363584	0.00458909	0.00847211	0.00439658	0.00393918	0.00305091	NA	NA	0.00354932	0.00185894	0.00381264	NA	0.00217274	0.000676399	NA	0.00890994	NA	0.00375232	0.00425724	0.00766108	0.00558601	0.0105101
658	0.0124717	0.0108278	0.00935903	NA	0.00735726	0.00990539	0.00544617	0.00938645	0.00388885	0.00398799	0.00518895	0.00526239	0.00268292	0.00135448	0.00419566	0.00781567	0.0071547	0.0193557	0.0113702	0.00789578	0.00605129	0.00694376	0.00242464	0.00350209	0.00832139	0.00290187	0.0075056	0.00744042	0.00224311	0.00755773	0.00519355	0.0072197	0.00336064	0.00620237	NA	0.00497224	0.00361246	0.00335834	0.00313924	0.00323347	0.00442384	0.00393523	0.00532823	0.00421741	0.00753236	0.00713455	0.00506274	0.00366284	0.00685977
659	NA	0.00771135	0.00469566	NA	0.00134226	0.00615172	0.00296464	0.0115651	NA	0.00576247	NA	0.00563382	0.00203529	NA	NA	0.00541912	0.005265	NA	0.00499349	0.00452645	0.00395978	0.0113299	NA	0.00403232	0.014242	0.00241698	0.0103281	0.00593957	0.00557902	0.0107389	0.00535022	0.0036867	0.00658845	0.00412975	0.00564354	0.00271566	0.0108459	0.00312865	NA	0.00334593	0.00981322	NA	0.00182013	0.00498904	NA	0.00721033	0.00847601	0.00600982	0.00407739
660	0.0111923	0.0116642	0.00458653	0.00551517	0.00681858	0.00902387	0.00874462	0.00796265	0.0014344	NA	0.00705972	0.00999172	0.00114003	0.00121512	0.00476557	0.0038863	0.00716696	0.00315357	0.00581645	0.007067	0.00404771	0.00265653	0.00420263	0.00519102	0.000700989	0.00225312	0.0077885	0.00498754	0.00414375	0.00244367	0.00196552	0.00821018	0.00267542	0.00730421	0.00815229	0.00242324	0.00281126	0.00512504	0.00400288	0.00332	0.00498511	0.00397128	0.00723262	0.0031842	0.00357824	0.00272969	0.00248337	0.00486616	0.00404192
661	0.00777932	NA	0.0022994	0.00446653	0.00264507	0.00763571	0.00804801	0.0110456	0.00889375	NA	0.00967301	0.0129136	0.00395726	0.00451538	NA	0.00393702	0.010488	0.0140265	NA	0.00659093	0.00627811	0.00278864	NA	0.00781873	NA	0.00531585	0.00807417	0.00501869	0.00267013	0.00522188	0.00772576	0.00405256	0.00391156	NA	0.00596398	0.00263952	NA	NA	0.0030287	0.0017088	0.00165003	0.00550665	0.00853474	0.00191493	0.00617121	NA	0.0147294	0.0137133	0.00344613
662	0.00560325	0.00371848	0.00163151	NA	NA	NA	0.00845564	NA	0.00243282	0.00651659	0.00394112	0.00863529	0.000501236	0.00308528	0.00365377	0.00304322	0.00827629	0.0152761	0.00296655	0.0104576	0.00715285	0.00151664	NA	0.00743293	NA	0.00423579	0.00268525	0.00316466	0.00460994	0.0030388	0.0047425	NA	0.00305324	NA	NA	NA	0.00240332	0.00280325	0.00386223	NA	0.00114478	0.00278701	0.00487834	NA	0.011912	NA	0.00491743	0.0085727	0.00165719
664	0.0105419	0.019231	0.00141891	NA	0.0060594	0.0096479	0.00619819	0.00749931	0.00840567	0.0193787	NA	0.00901313	0.00279133	0.0103619	0.0054907	0.0104576	0.0122733	0.00628029	0.00594421	NA	0.00673695	0.00703509	0.00517452	0.0141268	0.00644559	0.0139405	0.00577936	0.00828084	0.00707045	0.0180523	0.00793731	0.0140491	0.00788613	0.0103538	0.00902461	0.00368856	0.00475447	0.00738443	0.00149133	NA	0.0059696	0.00386863	0.00828419	NA	0.00147314	0.00551657	0.0184423	0.0154152	0.00751794
665	0.0138862	0.0113229	0.0071407	NA	0.00684352	0.0105667	0.0103777	0.00732366	0.00525361	0.00454806	NA	0.00221411	0.0108394	0.0238527	NA	0.00992591	NA	0.00617928	0.00671166	0.00979003	0.00803442	0.00280802	0.00513462	0.00978286	NA	0.0110277	0.0104727	0.00338642	0.019202	0.00237452	0.0101608	0.00947632	NA	0.00283633	0.0106199	0.00522085	0.00580736	0.00254199	0.010796	NA	0.00403641	NA	0.0101587	0.00404938	0.0144959	0.007106	NA	0.00824438	NA
666	0.00366483	0.00433418	0.00076475	NA	0.000798776	0.00343621	0.00351135	0.00445693	0.00404856	0.00787002	NA	0.00340774	0.000952328	0.00394216	NA	0.00163737	0.002738	0.00165419	0.00100111	0.00259573	NA	0.00140022	NA	0.00328008	0.001582	0.00287909	0.000456051	0.00186655	0.00163182	0.00244959	NA	0.00234677	NA	NA	NA	0.00197292	0.00115934	0.0051264	0.00235637	NA	NA	0.00319187	0.00187367	NA	0.00587832	0.00340487	0.00202611	0.00324224	NA
668	0.00393316	0.00522449	NA	0.00146844	0.00193493	0.00462781	0.00559064	0.00104769	NA	0.00844819	0.00398983	0.00778832	0.00126683	0.0015929	0.0020712	0.00336789	0.00571263	0.00223032	0.00521963	0.00557784	0.0128532	0.00496444	0.00416451	0.00730491	0.00377678	0.00404679	0.00417433	0.00669713	0.0116452	0.00861548	0.00637279	0.00403119	0.00682227	0.00377488	0.00574363	0.00636388	0.0100564	0.00345975	0.00106043	0.012907	0.000751634	0.00243831	0.00126884	0.00150389	0.000886177	0.00899722	0.0130061	0.00696418	0.00630272
669	0.00667659	0.00151943	0.00520507	0.00291085	0.00189785	0.00329042	0.00713833	0.0041835	0.0175226	0.00803343	0.00676366	0.00675778	0.0091961	0.0111919	0.00193977	0.00544416	0.00834352	0.00915746	0.00254897	0.0128572	0.0109722	0.00307083	0.0172815	0.00541865	0.00183413	0.00676691	0.00322268	0.00388792	0.00724877	0.0019447	0.00428579	0.00385936	0.00176884	0.000890284	0.0104306	0.00946873	0.00469921	0.0155319	0.0122543	0.00475357	0.000272047	0.0110899	0.00878581	0.00540607	0.018341	0.00757034	0.00362891	0.00439472	0.00314516
670	0.00478181	0.00120092	0.00131235	NA	NA	0.00185645	0.00205796	0.00230185	0.00522155	0.00209946	0.00149932	0.00359906	0.00162699	0.00402309	0.0023734	0.00166839	0.00464879	0.0047703	0.000548518	0.00514335	0.00319365	0.0026231	NA	0.00541983	NA	0.00253793	0.00487871	0.0041054	0.00512395	0.00225514	0.00268384	0.00154626	0.00196205	0.00196034	NA	0.00614004	0.00485807	NA	0.00467703	0.00288463	NA	0.00443236	0.00126275	NA	0.00657894	0.00162096	0.00158145	0.00488325	0.00138552
672	0.0066962	0.00317881	0.00149497	0.00174645	0.00135395	0.00310802	0.00337555	0.00368493	0.00213471	0.00333726	NA	0.00917961	0.00468528	0.00250468	0.00111357	0.000974872	0.00451581	0.0010428	0.00150923	0.0036891	0.00148616	0.00107292	NA	0.0024965	NA	0.00174144	0.00251554	0.00709539	0.00288171	0.00134438	0.000656801	0.0048371	0.00118913	0.00858572	0.00478031	NA	0.00253753	0.00138583	0.0027178	0.00906539	0.00216152	0.00081556	0.00119688	0.00277134	0.00494421	0.00301149	0.00208797	0.00347971	0.042472
674	0.00667778	0.0100711	0.00727342	0.00448791	0.00564416	0.0106193	0.0113977	0.00897379	0.00575328	0.0251511	0.00258861	0.0101088	0.00152712	0.00768251	0.014212	0.00883475	0.0132684	0.00914885	0.013788	0.0148325	0.0123886	0.0115244	0.0114365	0.00841006	0.0296962	0.00145808	0.0158999	0.00608051	0.0095071	0.00771169	0.00932673	0.00796155	0.00841527	0.022512	0.00843273	0.00531339	0.0094572	0.00178204	0.00840471	0.00342462	0.01439	0.00423297	0.00849683	0.00702239	0.0132693	0.017115	0.00784466	0.00586488	NA
675	0.00744854	0.00469305	0.00688081	0.00211056	NA	0.00778083	NA	0.0037228	0.00522239	0.00511954	0.00425612	0.00696491	0.00470017	0.00275902	0.00266753	0.00274449	0.00577303	0.0062674	0.00196702	0.0120191	0.0061971	NA	0.00206602	0.00478158	0.00602324	0.00173159	0.00270723	0.00166614	0.00460979	0.00193826	0.00448851	0.00465869	0.00406822	NA	0.00501456	0.00301558	0.00281923	0.00679662	NA	0.0057207	0.00161237	0.00119467	0.0021591	NA	0.0105555	0.00919551	0.00477636	0.00430275	0.00676664
676	0.00722626	NA	0.00136439	0.00115029	0.00171925	0.0055638	0.00168166	NA	NA	0.00395224	NA	0.00250163	NA	NA	NA	0.0018892	NA	0.00160563	NA	0.00188334	0.00222662	0.00723188	NA	0.00356968	0.0018043	0.00151238	0.00505631	0.00147	0.00521403	NA	0.00171608	0.00290897	0.00285786	NA	NA	0.0041471	0.00696781	NA	0.00291545	0.00283645	0.0015473	NA	0.00181482	0.000666086	0.00121015	NA	0.00371388	0.00542363	0.00133315
677	0.0118885	0.0132793	0.0192831	0.0175308	0.019086	0.0175855	0.0189765	0.0351896	0.0355823	0.016806	0.0102676	0.0160961	0.0117642	0.00725224	0.0164653	0.0208709	0.0195748	0.0244579	0.0276949	0.018752	0.027165	0.0350656	0.0146666	0.021058	0.041966	0.0241829	0.0267404	0.0307271	0.0344761	0.0321193	0.025035	0.0152701	0.0239004	0.0153288	0.0352194	0.0286514	0.0537718	0.00357931	0.0115128	0.0505943	0.0245989	0.0195999	0.0266095	0.0363111	0.00959907	0.0404021	0.0380223	0.0311166	0.0362535
678	0.00991304	0.00657455	0.00222557	0.00372806	0.00678578	0.0100674	0.00384395	0.0112104	0.00444674	0.0050698	0.0022406	0.00644394	NA	0.00388709	0.00342272	0.00282644	0.007408	0.00530738	0.00699423	0.00821005	0.0189104	0.006409	0.0802377	0.00556946	0.00674865	0.00621246	0.00809177	0.00525652	0.00941942	0.00282778	0.00554435	0.00531854	0.00383155	0.0033194	0.00418236	0.00502473	0.00835753	NA	0.0011274	0.0100498	0.00415324	0.00119181	0.00579134	0.00749005	0.00284955	0.0175647	0.00528363	0.0047216	0.0043939
679	0.0169859	0.0165624	0.00933176	0.00958834	0.0104478	0.00660991	0.0108204	0.00373644	0.0125956	0.0199899	0.00984333	0.0136863	0.00945659	0.00685394	0.00393579	0.0083017	0.0177153	0.0163832	0.00931363	0.018036	0.0232102	0.0117093	0.0120196	0.0160747	0.00426484	0.0172917	0.0106081	0.0166955	0.0146619	0.00519696	0.0127588	0.010927	0.00303332	0.00914096	0.0124584	0.0154823	0.01923	0.00710148	0.0124569	0.0311269	0.00132573	0.0103426	0.00914359	0.015351	0.011126	0.020442	0.00871169	0.0187526	0.00926115
680	0.00360779	0.00746527	0.00131068	NA	0.000964242	0.00265311	0.00209044	0.00251236	0.00685229	0.0129286	0.00323087	0.00518337	0.00453645	0.00153238	NA	0.0014932	0.00664259	0.00432381	0.000716885	0.00645216	0.00140028	0.00109799	0.00463142	0.00234354	NA	0.00140624	0.00234782	0.00183195	0.00118856	0.000690701	0.00142209	0.00421891	0.00100781	0.00143785	0.0152888	0.00251859	0.00406246	0.011937	0.00900937	0.00371058	NA	0.00177248	0.00100538	NA	0.00554963	0.00280709	0.0011228	0.00204751	0.000740538
681	0.00979539	0.00956207	0.00271515	0.00288028	0.00800822	0.00772421	0.00527453	0.010777	0.00961348	0.0136016	0.00349884	0.0112621	0.00557549	0.00193744	0.000992443	0.0090005	0.00906387	0.0119075	0.00755093	0.00795807	0.0193729	0.0193902	0.00890551	0.0125316	0.00999404	0.0118884	0.011376	0.0211903	0.0278141	0.0199453	0.0139319	0.00574394	0.0197761	0.00191088	0.00989714	0.0118714	0.0303788	0.0147238	0.0098397	0.0172605	0.00339858	0.00387744	0.00721774	0.0147331	0.00763226	0.0348854	0.016793	0.0185821	0.018066
682	0.00724526	0.0112735	0.00297858	0.00258167	0.0052653	0.00784755	0.00438777	0.00975292	0.00693945	0.0139216	0.00291885	0.00751547	0.00895119	0.00174211	0.000555992	0.00703944	0.00922408	0.00914444	0.00612314	0.00682681	0.0029287	0.00750891	0.0136101	0.0102147	0.00651262	0.00949577	0.0088902	0.014968	0.0207075	0.00893534	0.00948821	0.00368011	0.0122346	0.00326584	0.00632582	0.0070884	0.0256384	0.0117945	0.0072017	0.0197168	0.00325646	0.0028158	0.00471496	0.00461154	0.00449468	0.0149277	0.0123657	0.0177226	0.0114247
683	0.0131196	0.00571602	0.0052609	0.0068055	0.00167666	0.00860858	0.00940586	0.00612924	0.0048287	0.00245268	0.00395078	0.00841468	NA	0.00344539	0.00572597	0.00762598	0.00777397	0.00768605	0.00336582	0.009423	0.00358801	0.00449115	NA	0.0138532	0.00220007	0.0139362	0.00658981	0.00359048	0.0148467	0.0062945	0.00804518	0.00471781	0.00742958	0.012119	0.00227	0.0090508	0.00398333	0.00171306	0.00550658	0.0186717	NA	0.00667923	0.0105415	0.00907159	0.00801804	0.00705408	0.0164264	0.00849681	0.00576534
684	0.00905814	0.00129439	0.00603499	0.0014463	0.00459702	0.00546552	0.0133932	0.000947319	0.00962884	0.0042471	0.0039031	0.0100817	0.00739061	0.00223509	0.00213744	0.00775207	0.00432062	0.00664108	0.0057511	0.00506147	0.000229392	0.00150002	0.00254753	0.00248065	0.00209308	0.000810449	0.00222334	0.0014053	0.0031209	0.00185244	0.00181008	NA	0.00248403	0.00746666	0.00536342	0.00566777	0.00194631	0.00414218	NA	0.00297591	0.00242208	0.000647419	NA	0.00128996	0.00788675	0.00633978	0.0026847	0.00165884	0.00313411
685	0.00649067	0.00564512	0.00043938	NA	NA	0.00727723	0.004174	0.00531722	0.00324039	0.00129428	0.00744246	0.00768987	0.00171156	0.00216906	NA	0.00268304	0.00435187	0.00552191	0.00119922	0.00652493	0.00328065	NA	0.00542491	0.00485675	0.000674042	0.00154212	0.00187026	0.00152774	0.00131898	0.00164884	0.00143933	0.00346225	0.0011218	0.00359029	0.0056434	0.0038769	0.00148016	0.00769995	0.00286726	0.00712974	0.000417163	0.00146586	0.00204331	0.00372262	0.0046031	0.00495698	0.00121907	0.00181468	0.000630887
686	0.0039995	0.00122954	0.00594257	NA	NA	0.00608633	0.00525062	0.00270454	NA	NA	0.00634385	0.00378161	0.00248144	0.000984002	0.000317606	0.00337959	0.00352755	0.00324209	0.00253231	0.00374905	0.00559725	0.00608615	NA	0.00569346	0.00292686	0.00109737	0.00748601	0.00196199	0.00688792	0.00443875	0.00821234	NA	0.00744845	0.00132463	NA	0.00237307	0.00351006	0.00851281	NA	0.00684159	0.00171683	0.00249362	0.00628318	0.00228444	0.00242824	0.00669068	0.0086269	0.00493507	0.00510372
687	0.00916902	NA	NA	NA	NA	0.00327982	0.0086585	0.00241034	0.00490622	0.00380503	0.00690756	0.00466625	0.00525077	NA	0.00284748	0.00310099	0.00424617	0.00578755	0.0016884	0.0053006	0.00374854	0.00435405	NA	0.0034884	0.00122998	0.00332244	0.00492984	0.00376379	0.00797391	0.00208964	0.00247231	NA	0.00542278	0.00117795	0.00234424	0.0035399	0.00544041	NA	0.00257115	0.0087245	0.00162328	0.00750587	0.00127277	0.00235187	0.0113505	0.00400994	0.0036387	0.00522822	0.00390827
688	0.011783	0.0094459	NA	0.000865947	0.00201006	0.00732478	0.00264076	0.00261438	0.00168313	0.00398645	0.00204245	NA	0.00205522	0.000906896	0.00303986	0.00218847	0.00417627	0.00280183	0.00195841	0.00603527	0.00983683	0.00269723	0.00486434	0.0056273	0.00523459	0.00214218	0.00879836	0.00251598	0.00930269	0.00356628	0.00414657	0.00853387	0.00699206	0.00390594	0.00161127	0.00214463	0.00417883	0.0117253	0.00299674	0.00502269	0.00162056	0.00445073	0.00557537	0.00201973	0.00316426	0.00409972	0.00847784	0.00867664	0.00569931
689	0.00516218	0.00393312	NA	0.000842466	0.00118457	0.00411754	0.00201499	0.00459415	0.00577604	0.00178147	0.00353443	0.00349144	0.00660705	0.00350827	0.00220741	0.00479828	0.000879137	0.00111373	0.000840057	0.00573774	0.000703661	0.00302006	NA	0.00319809	0.00179196	0.00380162	0.00149744	0.0027729	0.00259458	0.00194823	0.00218411	0.00349702	0.00121181	0.00881125	0.00477633	0.000590615	0.00394047	NA	0.00127008	0.00127075	NA	0.000830972	0.00188353	0.000526851	0.0061851	0.00494367	0.00180217	0.00468145	0.00258268
690	0.00619231	NA	0.00164565	0.00312815	0.00521913	0.00385683	0.00483603	NA	0.00435109	0.00444175	0.00455649	0.00644244	0.00571401	0.00182957	NA	0.002502	0.00768214	0.00124215	NA	0.0106011	NA	0.00164587	0.00386479	0.00515272	0.00077385	0.00308933	0.00396173	0.00237759	0.00103597	0.000745927	0.00175858	0.00352367	0.00119592	0.00342296	0.00553298	0.00188381	0.00190076	0.002501	0.00536791	0.00611351	NA	0.00207603	0.000522237	0.00261369	0.00630932	0.00491574	0.00154247	0.00411624	0.00101856
691	0.00527756	0.00547098	0.00407607	0.00563367	0.00413001	0.00321112	0.00315211	0.000663011	0.011613	0.0064686	0.00474495	0.00437608	0.0094637	0.00580103	0.00224195	0.00142622	0.00813433	0.00548666	0.00135793	0.0131115	0.00328558	0.00327105	0.00281771	0.00445853	NA	0.00390011	NA	0.00248614	0.00145052	0.000971264	0.0016582	0.00733414	0.00141635	NA	NA	0.0019558	0.00168183	0.00143994	0.012774	0.00141538	NA	0.0109988	0.00104801	0.00383675	NA	0.0039399	NA	0.00173266	0.000507619
692	0.00696052	0.00278921	0.000722046	0.00486054	0.00482362	0.00844415	0.00511683	0.00362719	0.00125903	0.00283741	0.00390703	0.00556385	0.00918487	0.00243891	NA	0.00333791	0.00533694	0.00225966	0.00233818	0.00767083	0.0051409	0.00235051	NA	0.00797559	0.00508031	0.0036052	0.00827609	0.00260043	0.00888366	0.00113957	0.00238227	0.0136331	0.00263689	0.00125466	0.0071474	0.0021014	0.00493224	0.00330598	0.00226428	0.0102752	0.00315486	0.00290516	0.00114183	0.00210146	0.00794646	0.00377425	0.00288727	0.00914441	0.013792
693	0.00354194	0.006185	0.00191121	0.00406301	0.00539206	0.00386562	0.00285099	0.00349751	NA	0.00704899	0.00142863	0.00626297	0.00852124	0.00594661	0.000767991	0.00366729	0.0132595	0.0037219	0.00325557	0.0124426	0.0121064	0.0187853	0.00173448	0.00468527	0.00367171	0.0068989	0.0068693	0.00590816	0.0114061	0.00261729	0.00300128	0.00352054	0.00168217	0.00272819	0.0231934	0.00224214	0.0207429	0.00554306	0.00595315	0.0142921	0.0148388	0.00479404	0.001411	0.00829607	0.015829	0.0133382	0.0109528	0.00694287	0.0105558
694	0.0133409	0.0139985	0.0348758	0.0145053	0.0166583	0.0150916	0.0290642	0.00579744	0.00736966	0.0174323	0.083913	0.0160789	0.0279496	0.00731671	0.0105515	0.00962005	0.0224926	0.0144888	0.0165173	0.0208904	0.0325939	0.0456666	0.0149719	0.0197949	0.00920294	0.0142222	0.00185766	0.0219324	0.00693446	0.0239988	0.0190706	0.0226449	0.00460788	0.00485979	0.0694661	0.0133397	0.0130803	0.021734	0.0486142	0.0319298	0.00159889	0.0265794	0.039681	0.0136339	0.0207676	0.0104853	0.0135299	0.0163672	0.00329457
695	0.0106806	0.00548194	0.00530984	0.00593537	0.00612201	0.00893626	0.0102918	NA	0.00425081	0.0119325	0.00706929	0.00699366	0.00440989	NA	0.00699694	0.00324106	0.00949801	0.0106792	0.00487674	0.0107643	0.00883891	0.00548454	0.00743977	0.0118084	0.00591901	0.0142775	0.00411358	0.0117473	0.0015092	0.00593191	0.0104163	0.00662307	0.00591767	0.0156948	0.0103314	0.00801182	0.0054169	0.00406885	0.00948345	0.0145359	0.00126638	0.0115233	0.00524376	0.00186019	0.011946	0.0047455	0.00676408	0.0159005	0.00264451
696	0.0120056	0.00321765	0.000401405	0.00109885	0.00287055	0.00641625	0.00394144	0.00448273	0.00509319	0.0021937	0.00133403	0.0058757	0.00320739	0.00196265	0.00199985	0.00457905	0.00301019	0.00292547	0.00244969	0.00446627	0.00176948	0.00239514	0.00454409	0.00331417	0.0019485	0.00125692	0.00678904	0.00163541	0.00879841	0.000460682	0.00188843	0.00110204	0.00233129	0.00865812	0.00351181	0.00302765	0.00163685	0.00355087	0.000648374	0.00368141	0.00327683	0.000670451	0.00176893	0.000734941	0.00966074	0.00451444	0.00340478	0.00170783	0.00535277
697	0.00805618	0.00190459	0.000655773	0.00297571	0.00559016	0.00929882	0.00345378	0.00851129	0.00101051	0.00128418	0.00232695	0.00501072	NA	0.00195611	0.00755502	0.00651865	0.00434946	0.00408607	0.00310215	0.0081598	0.00561405	0.00976301	NA	0.00451833	0.0129942	0.00398679	0.0138487	0.00241792	0.0127222	0.000747241	0.0040006	NA	0.00509146	0.00214528	NA	0.00816882	0.0058513	0.00329452	NA	0.0161893	0.00446865	0.00122767	0.00127623	0.00111704	0.00612755	0.0093937	0.0115376	0.0144513	0.0226387
698	0.00696232	0.00826267	0.00458893	0.00320538	0.00252728	0.00392787	0.00418658	0.00249059	0.00264603	0.00423871	0.0107968	0.00688938	0.00528921	NA	0.00268319	0.00101634	0.00614467	0.00405506	0.00291696	0.00995702	0.00762171	0.00335856	0.0142407	0.00389041	0.000926369	0.00257587	0.00221643	0.00387684	0.00109329	0.00210934	0.000976692	0.00335355	0.00106538	0.00414429	0.0090949	0.0039418	0.00159865	0.00345998	0.00302709	0.00545784	0.00140743	0.0026175	0.00211446	0.00108125	0.0102156	0.00155872	0.00163749	0.00430203	0.00107378
699	0.010901	0.00189181	0.000910158	0.0036702	0.00428407	0.00526184	0.000886861	0.000617274	0.0156062	0.00887936	0.0064672	0.0110183	0.0058603	0.00578785	0.00152402	0.0090862	0.00494821	0.000488552	0.000273674	0.00959696	0.00133651	NA	0.0029383	0.00352109	0.00333349	0.00430801	NA	0.00378704	0.00534625	0.000542124	0.00121964	0.00668224	0.00182673	0.00286867	0.0144825	0.00038671	0.000972986	0.00737704	0.00742257	0.0030375	0.000838258	0.00182905	0.00297941	0.00152738	0.00257582	0.00687484	0.00297376	0.00213523	0.00151106
700	0.00617063	0.00675998	0.0016225	0.00482935	0.0039065	0.00464762	0.00445531	0.000748902	0.0128306	0.00368813	0.00220989	0.00454212	0.00567097	0.00282834	0.00135358	0.00108416	0.00512413	0.00264049	0.00189872	0.00680415	0.00651199	0.00523634	NA	0.00408245	0.00187558	0.00338445	NA	0.00229128	0.00405078	0.0024536	0.00210922	NA	0.00102325	0.00264494	0.00586359	0.0102778	0.00270784	NA	0.0066626	0.00537239	NA	0.00211714	0.00366518	0.00256421	0.00424935	0.00578038	0.00340363	0.00365266	0.0017015
701	0.0241663	0.00703704	0.0115801	0.0128123	0.019359	0.0220562	0.0106597	0.00737688	0.00424067	0.0100042	0.00417942	0.0185533	0.00366873	0.00959444	0.00590492	0.0147471	0.0135027	0.0108142	0.0103333	0.0174882	0.0228192	0.0107533	0.00901496	0.0208268	0.0160733	0.0108903	0.0146826	0.010796	0.0301328	0.0154979	0.0150546	0.015398	0.0210982	0.0174219	0.00426894	0.0194566	0.0113432	0.00214811	0.0136392	0.0393984	0.00328148	0.00814507	0.00741028	0.0100947	0.00504316	0.0193108	0.0327648	0.0238625	0.0192531
705	0.00819027	0.026277	0.00433248	0.00966402	0.00629429	NA	0.0104462	0.0072725	NA	0.00301845	0.00895224	0.00815488	0.0102299	NA	0.00958827	0.0154339	NA	0.00918493	0.00282361	0.00939983	NA	0.0209124	0.00642579	0.00789984	NA	0.0128193	0.00451657	0.0111423	0.0027611	0.0116971	0.0137455	0.00989573	0.00671251	0.0157682	0.0193041	0.00568485	0.0130698	NA	0.00956864	0.0114061	0.000720267	0.00601467	0.0126517	0.00151413	NA	0.0153312	0.0143418	0.0130447	0.00620235
706	0.00312101	0.00911246	0.00419277	0.0112914	NA	NA	0.00881346	NA	NA	0.0172331	0.00613868	0.00678659	0.00817717	NA	NA	0.00113287	NA	0.00592485	0.0044855	0.00701755	0.00684912	0.00322351	0.00827703	0.00529851	0.00181151	0.00871659	0.00279728	0.00690711	0.00721651	0.00393722	0.0113792	NA	0.00232216	0.0186567	0.0103217	0.00408699	0.00564561	0.00556689	0.0127163	0.019286	0.00102686	0.000994081	0.00120864	0.00708696	0.0294652	0.00242773	0.00428624	0.00717774	0.000639482
711	0.0105082	0.00771611	0.00693023	0.00599069	0.00816586	0.0027357	0.00873667	0.00125489	0.00762025	0.0071323	0.00760357	0.00849599	0.0103159	0.00636507	0.000875142	0.00563539	0.00845176	0.0110982	0.00208504	0.0176297	0.00801375	0.0102445	NA	0.0101575	0.00495053	0.00725982	0.00229297	0.0183421	0.0082769	0.00577882	0.00934965	0.00409029	0.00302759	0.00363361	0.0281016	0.00967439	0.00515719	0.0108302	0.00336211	0.0132502	NA	0.00997605	0.00641577	0.0151762	0.01101	0.0276756	0.00579993	0.0107271	0.00418792
712	2,15E-09	2,28E-09	1,43E-09	NA	0.00141666	0.0029007	NA	NA	0.0103226	0.00838498	0.0143912	0.0168909	0.00905313	0.00613305	0.000977487	0.018835	0.0145259	0.0175682	0.0163073	0.00723272	NA	0.00407108	NA	0.00877181	0.0033421	0.022219	0.0184934	0.0150643	0.0120726	0.00740532	0.00981099	0.00562515	0.00743884	0.0064659	NA	0.0335775	0.00801942	0.0147669	0.00823084	0.0360202	NA	0.000511222	0.000494204	0.00749143	0.0140479	0.0312415	0.00568216	0.0108672	0.0047589
713	0.00333543	0.00274047	0.00517502	0.00629691	0.00893503	0.0109168	0.0165128	0.0128508	0.00343299	0.00923216	0.00980283	0.00355738	0.00377009	0.00230492	0.0055116	0.00203331	0.00490796	0.00673434	0.00643709	0.00890781	0.00417596	0.00439343	0.00255846	0.00851082	0.028146	0.0121931	0.0141306	0.00388965	0.0217567	0.00707246	0.00865609	0.00738799	0.0134707	0.00494695	0.0176426	0.0119188	0.00998868	0.00239365	0.0141883	0.0310692	0.00395221	0.00723134	0.00931959	0.0055957	0.0151535	0.0177993	0.0105333	0.0114347	0.0162238
714	NA	NA	0.0049808	0.00579065	0.00610664	0.0116964	NA	0.0179782	0.00575236	0.00534235	NA	0.00523906	NA	0.00593656	0.0105224	0.00316073	0.00939108	0.00770663	0.00615354	0.00936116	0.013746	0.00479231	0.00959306	0.0165753	NA	0.0107037	0.0119007	0.00342582	0.015876	0.00432893	0.00940872	0.0038045	0.0207299	0.00454436	0.0143054	0.0130372	0.0031737	0.00222623	0.0054167	0.00841238	0.00376961	0.0102209	0.0121532	0.00230936	0.0121493	0.0126793	0.0182763	0.0125612	0.00429726
715	0.00620637	0.00541717	0.00284577	0.00394305	0.00107722	0.00227745	0.00346809	0.00136116	NA	0.00211558	0.00402574	0.00400027	0.00869074	0.00162017	0.00115105	0.00134282	0.00417945	0.00775823	0.00109407	0.00813271	0.00472008	0.00218033	0.00311506	0.00314476	0.00215196	0.00494345	0.00373326	0.00130952	0.00477211	0.00203914	0.00175563	0.00339475	0.000349837	0.0035268	0.00681696	0.00508787	0.00165734	0.00532439	NA	NA	NA	0.00377736	0.00182729	0.00766015	0.00469686	0.0110301	0.00321479	0.00133948	0.000459167
717	0.00564888	NA	0.0102479	0.00347907	0.0118078	0.00463399	0.00927196	0.00291593	0.00595644	0.0127557	0.00118261	0.00843114	0.0106131	0.00707524	NA	0.00701514	0.0122436	0.0091932	0.00420858	0.00927171	0.0114218	0.0162337	0.00809559	0.00727265	0.00415825	0.00618429	0.00468859	0.00726786	0.0216424	0.0100144	0.0112284	0.00463107	0.00483516	0.00239553	0.00955772	0.0135313	0.0269148	0.00467288	0.0107064	0.0158655	0.000686817	0.00367753	0.0062222	0.0140029	0.00499103	0.0182471	0.011671	0.0100666	0.00901739
721	0.0154156	0.0073515	0.00887653	0.00446597	0.0033769	0.0110707	0.00980319	0.00187916	0.0104238	0.00600002	0.00483634	0.00880104	0.00693527	0.00200855	0.00131445	0.00821695	0.0105475	0.00616208	0.00226067	0.0121202	0.0135277	0.0030244	0.00785672	0.0122275	0.00236782	0.00556141	0.00990244	0.00336437	0.0147344	0.00298735	0.00677745	0.026297	0.0105695	0.00622789	0.00890601	0.0117929	0.00679274	0.0077729	0.00934917	0.0157762	0.000550109	0.0099106	0.0102021	0.00300306	0.00762886	0.00867578	0.0129935	0.00779972	0.00710048
722	0.0142209	0.00760949	0.0197157	0.00556737	0.0101023	0.00398999	0.0103581	0.000800835	0.0116888	0.0102325	0.0149181	0.0112996	0.0141843	0.00678571	NA	0.00679963	0.012214	0.0120365	0.00194768	0.0142451	0.0108066	0.00613165	0.0075162	0.0102313	0.00385611	0.00999698	NA	0.008159	0.00929411	0.00371425	0.00860795	0.00751251	0.00324496	NA	0.0341206	0.00802309	0.00906641	0.00913092	0.017864	0.0148397	0.00265992	0.00783794	0.00724684	0.00794547	0.0141995	0.00455238	0.00942729	0.0135421	0.00510845
723	0.0107045	0.010187	0.0124485	0.00979323	0.0146753	0.00867189	0.00970969	0.00963533	0.0291554	0.0251591	0.0430024	0.010022	0.0377927	0.0206646	0.0014369	0.00902262	0.0172785	0.0306922	0.00923127	0.0227764	0.0214951	NA	0.032555	0.00549366	0.00702378	0.00245899	NA	NA	0.00190482	NA	0.000548851	0.00251392	0.00119863	NA	0.00836364	0.0106267	0.00231417	0.043683	0.0117726	0.0205386	NA	0.0167483	0.0241917	0.0103574	0.0311053	0.00906184	NA	NA	0.00115217
724	0.0084111	0.00652527	0.00315558	0.00388274	0.00443248	0.00646842	0.00370966	0.00244473	0.0072311	0.0170562	0.00622703	0.00366967	0.00606181	0.00130478	0.00135985	0.00243168	0.0037948	0.00165881	0.00257953	0.00837211	0.000823665	0.00102114	0.00203238	0.00550277	0.00821681	0.0021407	0.00653396	0.00128866	0.0132897	0.00226223	0.00344181	0.00491055	0.00992571	0.00818816	0.0146119	0.0022585	0.00388026	0.00225975	0.0065699	0.0127446	0.00261645	0.00160384	0.00564031	0.00271039	0.00113746	0.00463898	0.012048	0.00791392	0.0171331
726	0.00707841	0.00497223	0.0113845	0.00589016	0.00423484	0.0127156	0.0036407	0.011707	0.00625943	NA	0.00480127	0.00870891	0.00119404	0.0038378	0.000392337	0.00305275	0.0107272	0.00681052	0.00433485	0.0105743	0.00837748	NA	0.00627128	0.00779158	0.0024762	0.00897362	0.00969757	0.00120432	0.00715703	0.000582908	0.00106786	0.00685078	0.00323013	0.00311196	0.0042658	0.00905732	0.00657953	0.00998641	NA	0.0158511	0.00107989	0.0015194	0.00632961	0.00857623	0.0106257	0.01527	0.00227126	0.00435154	0.00854111
727	0.00700191	0.0109814	0.00258519	0.00599397	0.00589683	0.00701195	0.00364684	0.0135871	0.0397914	0.00658742	0.0115739	0.00390828	0.0071515	0.00986671	0.00546196	0.00340297	0.00951691	0.00521965	0.00390715	0.0105353	0.0150347	0.00460984	0.0185233	0.00633028	0.00655321	0.00466661	0.0218148	0.00770332	0.00774233	0.00269967	0.00387077	0.00600239	0.00401178	0.00790164	0.0118073	0.00776661	0.00746166	0.00927525	0.00530767	0.0233985	0.00895805	0.0100974	0.00904703	0.00246147	0.0323092	0.0155553	0.00393932	0.00764624	0.0109916
728	0.00805791	0.00565409	0.0068472	0.0049581	0.00713662	0.00873115	0.00211169	0.0127573	NA	0.00547447	NA	0.00579715	0.00562738	NA	0.0109609	0.00446697	0.0138556	0.00645202	0.00866419	0.0121914	0.022882	0.0147987	0.00714147	0.00793524	0.0134494	0.0100041	0.0313676	0.0056525	0.0234671	0.0118832	0.0121639	0.00812835	0.0174494	0.00367687	0.0090871	0.0185011	0.00946561	0.00500408	0.00912821	0.0292042	0.00956306	0.010626	0.0188923	0.00420582	0.00610736	0.0341792	0.0167202	0.0130692	0.00787018
729	0.0167796	0.00814977	0.00627446	0.0025949	0.00370217	0.0163709	0.00462811	0.027361	0.00384533	0.00853873	0.00216329	0.010012	0.00921555	0.00105639	0.0258966	0.0177264	0.00924144	0.0057719	0.013376	0.00974543	0.01918	0.00378362	0.0054169	0.00844557	0.0217246	0.0039985	0.0258463	0.00357213	0.0339201	0.00714342	0.00647609	0.00748535	0.0297486	0.0169383	0.0204912	0.0107504	0.0127925	0.0021973	0.00214382	0.031796	0.00819626	0.000856816	0.0173391	0.00998056	0.00385156	0.0116146	0.0152554	0.0123196	0.0251791
730	0.0172997	0.00748534	0.00434895	0.003911	0.00350758	0.00342296	0.00237712	0.00387259	0.0119452	0.00867326	0.00171913	0.0063015	0.00592597	0.00364358	0.00163178	0.00310357	0.00414875	NA	0.000914353	NA	0.00128554	0.00333099	0.00873072	0.00509912	0.013479	0.00269932	0.00249479	0.000702432	0.00325409	0.00104498	0.00104405	0.00654994	0.00232792	0.00956259	0.0204633	0.00158239	0.00217291	0.00337722	0.00420787	0.00221997	NA	0.0033964	0.000520603	NA	0.00750473	0.00195617	0.00315464	0.00945694	0.00972753
732	0.0113972	0.0122377	0.0408411	0.0112347	0.0277004	0.00405963	0.0260982	0.000909491	0.0254553	0.105895	0.0213034	0.0145776	0.0499786	0.0143653	0.000382281	0.00862927	0.0315076	0.033521	0.00644393	0.0347081	0.0211632	0.0366912	0.0222747	0.0156231	0.00213605	0.0274145	0.0010925	0.0495177	0.00480981	0.0180916	0.0278204	0.022381	0.00181025	0.00546095	0.00916942	0.0196025	0.00669425	0.0602339	0.0837987	0.0194836	0.000459103	0.0562144	0.00817915	0.0242332	0.0663195	0.0157247	0.0123559	0.0200049	0.00068119
733	0.00984238	NA	0.00533684	0.00522139	0.00809382	0.00276687	0.00485796	0.000942259	0.0126009	0.00799032	NA	0.00667859	0.00604365	0.00204031	NA	0.00275722	0.0102882	0.00584673	0.00236497	0.00938157	0.00753385	0.00858074	0.0450825	0.00383474	0.0016977	0.00412781	0.00108075	0.00610147	0.00209867	0.00186123	0.00329808	0.00615578	0.00223849	0.00343187	0.0118811	0.0046987	0.00347517	0.0128044	0.00425398	0.00478752	NA	0.00730092	0.00224061	0.00466313	0.00196047	0.00558232	0.00163947	0.00428546	0.000895663
734	0.00310304	0.00629357	0.011519	0.00536342	0.00693598	0.00276638	0.0068308	NA	0.0215113	0.0168148	0.00340427	0.00263127	0.0139407	NA	NA	0.00170982	0.0101549	0.0082207	0.00147387	0.012642	0.00390279	0.00292255	NA	0.00331404	NA	0.00271155	NA	0.00122354	0.000510773	0.0010127	0.00183369	0.00515959	NA	0.00195968	0.0106039	0.00207518	NA	0.0139272	0.0102771	0.00652942	NA	0.0115549	0.000638741	0.00355608	0.0108535	0.00538519	NA	0.00281165	0.000656748
735	0.0064218	0.0025534	0.00208997	0.00175622	0.00194362	0.00281681	0.00181598	0.00251221	NA	NA	0.00356026	0.00323043	0.00472563	0.00264251	0.000976255	0.00226991	0.00362888	0.000705037	0.00121099	0.00384082	0.00155809	NA	NA	0.00292377	0.00471621	0.00109907	0.00128264	0.00133488	0.00277626	0.00107515	0.00201117	0.00148238	0.00232994	0.00382466	0.0027299	0.000440247	0.000764195	0.00525379	NA	0.000803195	0.000615847	0.00248024	0.000520106	NA	0.00238817	0.00125981	0.00423114	0.00738893	0.0036796
736	0.00315292	NA	NA	NA	0.00555743	0.00360395	0.00154314	0.00184834	0.000858971	NA	0.00508944	0.00400342	NA	0.00742421	NA	0.00175252	0.00193995	0.00270885	NA	0.00406472	0.00134876	NA	NA	0.00293065	0.00189745	0.000804478	0.00257259	0.00135521	0.00139448	NA	0.00121751	NA	0.000869698	0.00259386	0.00335232	0.00282026	0.00106172	NA	NA	0.00385773	0.00248605	0.000674816	0.00156074	0.000965216	0.00698094	NA	0.00153721	0.00409648	0.00137796
737	0.0051333	0.000446769	NA	0.00118418	0.00398749	0.00555523	0.0041384	0.00113248	NA	0.00342253	0.00479333	0.00233758	NA	0.00322015	0.00364906	0.000807835	0.00536141	0.00163282	0.00116366	0.0033283	0.000707989	NA	NA	0.00283122	0.00113529	0.00175935	0.000743017	0.000863498	0.00268343	0.000955088	0.0010811	0.00320369	0.00328772	0.00483717	0.00204968	0.00236111	0.000268669	0.00234367	0.00397904	0.00220121	0.000568152	0.00214231	0.00112865	0.00209902	0.00577498	0.00604168	0.00314461	0.00334582	0.00104442
738	0.00570637	0.00229372	0.000728953	0.00085547	0.00254425	0.00934776	0.00308906	0.0017872	0.00288665	0.00373275	0.00472549	0.00317305	0.00148549	0.00466036	0.00754629	0.00116347	0.00445711	0.00126394	0.000202104	0.00465627	0.0017919	NA	NA	0.00154768	0.000925834	0.00291593	0.00362142	0.00133097	0.00398646	0.000688032	0.000876386	0.00407379	0.0052818	0.00800223	0.00474687	0.00603813	0.000609314	0.00636494	0.00683305	0.0093961	0.00078262	0.000361541	0.00138685	NA	0.00585456	0.00409883	0.00346123	0.00270385	0.00161742
739	0.00589627	0.00713787	0.00299685	0.00436834	0.00237124	0.00253796	0.00379509	NA	0.0103848	0.0133473	0.00648381	0.00385673	0.0124097	0.00517684	NA	0.0018862	0.00343225	0.00423264	NA	0.00630892	0.00111907	NA	0.00953551	0.00148925	0.00200364	0.00233884	0.00383746	NA	NA	NA	0.00160053	0.00416978	NA	0.00264933	0.0136444	0.00139982	0.00126421	0.0132563	0.00684793	NA	0.000961246	0.00421125	NA	0.00129533	0.0114266	0.00139266	NA	NA	NA
740	0.00894208	0.00503783	0.00215768	0.00515622	0.00756371	0.0062224	0.00381265	0.00123697	0.0154448	0.00919539	NA	0.00710224	0.00579046	0.00808391	0.00394749	0.00654115	0.00944825	0.0116717	0.00401391	0.017197	0.0104394	0.00314154	NA	0.00481949	0.00261561	0.00368857	0.00244249	0.00347123	0.00454346	0.00181987	0.00295524	0.00533358	0.00104276	0.0158508	0.00469147	0.0030913	0.000923009	0.00107189	0.013016	0.00647824	0.000415424	0.00873545	0.00353286	0.00427567	0.00919866	0.00498122	0.0021782	0.00268087	0.00279368
741	0.0144031	0.00660106	0.0109366	0.00840381	0.00531778	0.0132247	0.0116763	0.00244351	0.0110752	0.00508035	0.00570784	0.0134391	0.00548933	0.0213008	0.00531753	NA	0.0159575	0.0141568	0.00433426	0.0153086	0.0131512	0.000903044	0.00842322	0.0154005	0.00419889	0.00904818	NA	0.00167148	0.0047487	NA	NA	0.0133614	0.00154932	0.0125916	0.00997238	0.00945679	0.000724546	0.007349	0.00970035	0.0109202	NA	0.0209776	0.00675553	0.00784633	0.0126125	0.00595458	0.00277137	0.000925038	0.00110494
742	0.0149005	0.0129595	0.0235582	0.00459113	NA	0.0108504	0.0253598	0.00475786	0.0279655	0.02361	0.0217919	0.012093	0.0633418	0.0260945	NA	0.0132381	0.0152208	0.0302245	0.00961576	0.0142622	0.032956	0.00529532	0.0557559	0.0112949	0.00290416	0.0127194	0.00458321	0.0132633	0.00300469	0.00668489	0.0169343	NA	0.00185967	0.00993411	0.038988	0.0242357	0.00349022	0.0308604	0.0401285	0.0107306	NA	0.0268978	0.00956173	0.053877	0.0266203	0.019725	0.00467245	0.00527412	0.000713411
743	0.00672209	0.0130963	0.0295083	0.00609118	NA	NA	NA	NA	0.00692365	0.0150542	0.00637925	0.0142878	0.0223009	0.00161121	0.0037186	0.0034292	0.0115178	0.0139211	NA	0.0147379	0.00283489	0.00268069	0.00685986	0.00824796	0.00311518	0.00949002	0.00162183	0.00599133	0.00900375	0.00756952	0.00196616	NA	0.0028325	NA	0.0148507	0.00264137	0.00818077	0.0181174	0.0313512	0.0130992	NA	0.00525937	0.00362084	NA	0.0137814	0.0129635	0.00953953	0.0118309	0.00102993
744	0.0158683	0.0185561	NA	0.0203058	0.021506	0.0307065	0.0239104	0.002497	NA	0.0175539	0.0181032	0.00404162	0.0167448	0.00630833	0.0185915	0.00861968	0.0233884	0.0179944	0.0142103	0.0213557	0.0165821	0.00405622	0.0156693	0.0244706	0.00549901	0.0261267	0.00788009	0.0124423	0.00117627	0.00662951	0.0115943	0.0180471	0.0123071	0.0353416	0.0223276	0.0145526	0.00356791	0.00439751	0.0086172	0.0216018	0.000357443	0.0268506	0.0143306	NA	0.0095231	0.0226645	0.0158327	0.019251	0.00279349
745	0.0156093	0.0105586	0.0165421	0.0166158	0.0146816	0.0261889	0.00980129	0.00356706	NA	0.0304192	0.021772	0.00585514	0.0257941	0.0291088	0.0142793	0.00673573	0.0228697	0.00730324	0.00830401	0.0150483	0.0222514	0.0031822	0.0186667	0.0176977	0.00441007	0.0206298	0.00801193	0.0158088	0.00268174	0.00955668	0.0169706	0.0202457	0.00787764	0.0381669	0.0133959	0.0216734	0.00209182	0.0199133	0.0288203	0.0214097	NA	0.0273006	0.0145417	0.0014863	0.0201918	0.0152339	0.0120899	0.017882	0.00214896
746	0.00759696	0.0254186	0.0107796	0.00531052	0.00774132	0.0123886	0.00489426	0.000818412	0.00463621	0.00842616	0.0108449	0.00681353	0.0090092	0.00488258	0.0035808	0.0026313	0.0159907	0.0104014	0.00397716	0.0141473	0.00808282	0.000944317	0.0191619	0.0129795	0.00351905	0.00788712	0.00544528	0.00830479	0.00446892	0.00602519	0.00529304	0.0115826	0.00486196	0.0099047	0.0142789	0.0158514	0.00438885	0.00277681	0.00373068	0.0136404	0.000535644	0.00899428	0.00308457	0.00263226	0.00274784	0.0149948	0.00650039	0.00962472	0.00545354
747	0.0145185	0.0314469	0.0334418	0.0188907	0.0262888	0.0274805	0.0187822	0.00650412	0.0560959	0.0315162	0.0584401	0.0104466	0.0476321	0.0280596	0.0207011	0.0108324	0.0210409	0.0161596	0.01643	0.0197652	0.0261006	0.0147805	0.0119016	0.030552	0.0209006	0.0271619	0.031575	0.0238248	0.0263107	0.0230769	0.0219435	0.0262991	0.0243148	0.0299073	0.0240335	0.0408724	0.0189784	0.0166911	0.0274327	0.0507734	0.00342762	0.0216466	0.0255629	0.0124075	0.0276007	0.0554773	0.0251642	0.0234894	0.0219419
748	0.0151929	0.0090901	0.0302349	0.0157668	0.0284674	0.0204781	0.0211967	0.00626461	0.0342539	0.0155707	0.0408165	0.010547	0.0454535	0.0107273	0.0157661	0.00995944	0.0218054	0.0134187	0.013477	0.0206242	0.0293194	0.0139314	0.00956427	0.0275747	0.0156759	0.0250709	0.0203977	0.010325	0.0126486	0.00546024	0.0167427	0.0303904	0.00521762	0.0332474	0.0152684	0.0257733	0.0113634	0.0157727	0.0214216	0.0398016	0.00440049	0.0296093	0.0181321	0.0256306	0.0314516	0.0395749	0.00448166	0.0250389	0.0178303
749	0.0082528	0.0153564	0.0171991	0.00395665	0.00950955	0.0108034	0.00745195	0.00171011	0.0116585	0.00443621	0.0101918	0.00494371	0.013487	0.0176969	0.00273266	0.00140467	0.00902427	0.00302737	0.00249001	0.0127834	0.0070133	0.000918257	0.00509052	0.00945081	0.00185259	0.00616658	0.00632934	0.0025746	0.00352847	0.000616822	0.00292049	0.0121214	0.000784127	0.0113364	0.026895	0.00777143	0.00366628	0.00692563	0.010627	0.0117236	0.00151263	0.0129306	0.00402416	0.00483532	0.00867781	0.00995212	0.00106981	0.00881979	0.00528186
751	0.00620493	0.0112415	0.0088614	0.00453584	0.00791308	0.00688992	0.0053132	0.00261411	0.00626761	0.00176702	0.00783916	0.00515337	0.00226167	0.00254122	0.0182631	0.00291318	0.00923165	0.00714169	0.00365308	0.00930861	0.0111378	0.00330055	0.00251754	0.00587007	0.00566307	0.00524621	0.00891021	0.00672745	0.0144141	0.0038037	0.00793645	0.0101828	0.00444127	0.00173114	0.00805839	0.0166882	0.00783046	0.00782319	0.00437702	0.0262231	0.000715918	0.00361318	0.00189759	0.00294037	0.00467294	0.0115036	0.00633668	0.0095029	0.0109785
752	0.00841583	0.00864293	0.0109732	0.00134286	0.0062364	0.00574606	0.0100045	0.000961945	0.0267369	0.0137686	0.00854119	0.00642647	0.0245377	0.00443998	0.00156791	0.00139362	0.0141432	0.00722645	0.00171319	0.0193271	0.00334638	0.00313641	0.0121895	0.00580374	0.0018511	0.00490885	0.00225433	0.00330592	0.00203541	0.00194853	0.0025645	0.00785143	0.00171385	0.00768105	0.0225871	0.00493071	0.000702441	0.00722753	0.0286848	0.00618687	0.000694257	0.0285519	0.00271282	0.00282695	0.0204267	0.00231297	0.000940139	0.00362412	0.000536562
753	0.0135672	0.0092746	0.00708805	0.00461484	0.00612575	0.0067928	0.00729719	0.00159977	0.0103625	0.00343948	0.00371039	0.00759646	0.00844033	0.00297579	0.000734201	0.00603019	0.00898789	0.00570994	0.00241918	0.0101068	0.0106193	0.00129201	0.0068731	0.0121426	0.00347498	0.00635593	0.00549273	0.0046618	0.00691975	0.00151125	0.00795978	0.00831229	0.00522902	0.00414369	0.00745022	0.00550444	0.00310395	0.0129915	0.00375901	0.0100946	0.000447037	0.0031632	0.00180136	0.000541213	0.0116483	0.00297582	0.0132707	0.0231378	0.00511523
754	0.0033698	0.00393575	0.0086788	0.00149065	0.00692415	0.00385737	0.00529904	0.000338816	0.00193199	0.00293476	0.00727405	0.00202912	0.00791908	0.0017028	NA	0.00110874	0.00667468	0.00510288	0.00247866	0.00924201	0.00532159	0.00248782	0.00425758	0.00597701	0.00594549	0.00596882	0.00357155	0.00448584	0.00543971	0.00203582	0.00525573	0.0108402	0.00142146	0.00490004	0.00378179	0.0109848	0.0034899	0.00610226	0.00943555	0.0157625	NA	NA	0.00102884	0.000572746	0.00310559	0.00439245	0.00342956	0.0119116	0.00979809
755	0.0182582	0.0136807	0.00360788	0.00029611	0.00227363	0.00782951	0.00202995	0.00197022	0.00379848	0.00146655	0.00209749	0.0042317	0.00292801	NA	0.000374623	0.00329119	0.0062629	0.00231527	0.00067575	0.00762132	0.00256441	0.00183692	0.00240169	0.00439963	0.00319781	0.000972992	0.0043937	0.00221962	0.00677835	0.001007	0.00263656	0.00997675	0.00623458	0.016196	0.00248962	0.00558446	0.00273486	0.00242238	0.0007839	0.00955372	NA	0.00268524	0.00229263	0.00089027	NA	0.00152746	0.00537606	0.00362274	0.00360612
756	0.00350564	0.00465182	0.00265242	NA	0.00199004	0.00327012	0.00147549	0.00302309	NA	NA	0.00162051	0.00249328	0.00209256	0.00168732	0.0191867	0.000375236	0.00346637	0.0015157	0.000428092	0.00345282	0.00238597	0.000769341	NA	0.00166819	0.00202585	0.000294131	0.000875588	0.000734384	0.00257924	0.000447498	0.000542544	0.0030021	0.000624434	NA	0.00541104	0.00220531	0.00142983	0.000949812	NA	0.00237367	0.000832548	0.000735908	0.00024364	0.00173947	0.00223652	0.00291551	0.000768541	0.00162224	0.00125129
757	NA	0.00171604	0.00147929	0.00044987	0.00453499	0.00197295	0.000985748	NA	0.00228855	0.00068559	0.00240828	0.00142756	0.00351912	0.000532996	0.000769204	0.000391897	0.00255615	0.00106942	0.000209689	0.00371975	0.00137544	0.000538637	NA	0.00171227	0.00124686	0.00169575	0.000402428	0.000730333	0.00115506	0.000626942	0.000959867	0.00526883	0.000385315	0.000851269	0.000658021	0.00169942	0.000425138	0.000747259	0.00238095	0.00258723	NA	NA	0.000147001	0.000711569	0.000792432	0.00204301	0.000991609	0.00490672	0.0018835
758	NA	NA	0.00398805	0.00189543	0.000894026	0.0029327	0.00271933	0.000354249	0.00213477	NA	0.00192869	0.00272377	0.00359017	NA	NA	0.000575188	0.00310136	0.00160892	NA	0.00373542	NA	0.000450004	NA	0.00210463	0.000178876	0.000620036	0.00105464	0.000296623	0.000902594	NA	0.00061981	0.00533619	0.000631023	0.00460961	0.00147561	0.00133166	0.000321031	0.00151516	NA	0.00200687	NA	0.000424017	0.000276731	0.000799558	0.00188614	0.00140227	0.000726475	0.00360218	0.00107053
759	0.00297846	0.00406132	0.00456313	0.00319518	0.00604052	0.00140505	0.00344366	NA	0.0132335	0.00878898	0.000938299	0.00188311	0.0107871	NA	NA	0.000871365	0.00747758	0.00431496	0.000822239	0.00970193	0.00360411	0.00500951	0.00469966	0.00202203	0.00119088	0.00296451	NA	0.0016826	0.000722576	0.000640924	0.00144102	0.00599767	0.00035527	NA	0.0163847	0.00441788	0.000733826	0.00468526	0.00917777	0.00401643	NA	0.0101804	0.000677233	0.00183931	0.00705315	0.00439713	0.000493762	0.00305439	0.000449332
760	0.00266817	0.00107281	0.00516942	0.00313179	0.00241523	0.000573746	0.0060735	NA	0.0254465	0.0039861	0.00947795	0.00280848	0.0149136	0.00495258	NA	0.000131556	0.00568022	0.00940077	NA	0.0121106	0.00152497	NA	0.00672487	0.000603058	0.000585387	0.00263772	NA	NA	NA	NA	NA	0.0029445	NA	NA	0.0178033	0.000487505	NA	0.0139507	0.0119434	0.00143576	0.000382048	0.00990094	0.000454687	0.00116071	0.021987	0.000356834	NA	0.000858677	0.00061088
762	0.00156512	0.00196991	0.00816201	0.00328815	0.00219425	0.00058913	0.00481592	0.000528742	0.0103471	0.00701557	0.0066382	0.00130077	0.0104863	0.00411278	NA	0.000497997	0.0049107	0.00754031	0.000301841	0.0102535	0.00113462	0.000972518	0.00134471	0.000591289	0.000807969	0.00184395	NA	0.000936752	NA	NA	NA	0.00220414	NA	0.00130998	0.00946939	0.000695159	0.000386088	0.00697508	0.0094643	NA	NA	0.00290262	0.000239405	0.000506693	0.0143357	0.000452496	NA	0.00220955	0.00044658
767	NA	0.00880748	0.00329432	0.000718732	0.00235165	0.00181208	0.00227118	NA	NA	0.00457506	0.0062913	0.00222022	0.00877745	NA	0.000360191	0.000245776	0.00152361	9,61E-05	NA	0.00419672	NA	NA	NA	0.00121532	0.000270876	0.000363532	NA	0.000613287	NA	0.000151963	NA	0.00432854	0.000492054	0.00933555	NA	0.00055201	0.000182268	0.00370403	0.00198722	0.00101481	NA	0.00162105	NA	NA	0.00394327	0.00252089	NA	0.000855046	NA
768	0.00192197	0.00993487	0.0037784	0.00071511	0.00117401	0.00221334	0.00219903	NA	NA	0.00634889	0.00510066	0.00189052	0.00829521	NA	0.00046365	0.000231672	0.00169432	NA	NA	0.00387893	0.000230544	NA	0.00154614	0.00201819	0.000561733	0.000749588	NA	0.00041071	NA	0.000275559	NA	0.00346691	0.000660507	0.00488734	NA	0.000812994	0.0019003	0.00262719	0.00135673	0.00066178	NA	0.00102679	NA	NA	0.00289659	0.00321503	NA	0.00122721	NA
769	0.00639109	0.00513055	0.00554982	0.00153017	0.00117625	0.00266156	0.00309332	NA	NA	0.0100665	0.00599879	0.00353701	0.00977206	0.00142163	0.00151616	0.000270779	0.00262393	0.000142563	NA	0.00478219	0.00066961	0.00208423	NA	0.00102508	0.000407476	0.00141696	0.000514067	0.000999338	0.00118907	0.000451864	0.000681047	0.00503222	0.000741088	0.00939927	NA	0.000471231	0.000485813	0.00547099	0.00167315	0.000953853	NA	0.00187222	NA	NA	0.00340823	0.00408119	0.00074828	0.00277957	0.000817043
770	0.00352494	0.00700776	0.00540541	0.000454622	0.0010629	0.00162297	0.00209952	NA	0.00348958	0.00771505	0.00347312	0.0022236	0.00577556	0.000898659	0.00107452	0.000222906	0.00190311	NA	NA	0.00304676	0.000387196	0.00376628	NA	0.00123515	0.000690722	0.000623352	0.00040628	0.000943911	0.00150158	0.000243891	NA	0.00412402	0.000421569	0.00652667	NA	0.000335517	0.00277399	0.0013763	0.000555038	0.000596269	0.000279191	0.00111121	NA	NA	0.00413456	0.00199396	0.000701964	0.00218257	NA
771	0.0022084	0.0108303	0.00566343	0.00200438	0.00308395	0.00128967	0.00203741	NA	0.00898008	0.00762407	0.0082008	0.00224993	0.00534852	NA	0.00130168	0.000741253	0.00224279	0.000344136	NA	0.00333455	0.000504621	0.000932703	NA	0.00186996	0.000703354	0.000855519	0.000999088	0.00118878	NA	NA	0.000735787	0.00661902	0.000821664	0.00695718	NA	0.000992424	0.000502682	0.00241975	0.00267981	0.000778064	NA	0.0014288	NA	NA	0.00203902	0.00356629	NA	0.00271682	0.000876685
772	0.00971079	0.00149353	0.002933	0.00160731	0.00119049	0.00249466	0.00322317	NA	NA	0.00331903	NA	0.00190316	0.00445863	NA	0.00244467	0.000395837	0.00450628	0.000281757	NA	0.00473436	0.00104814	0.00205157	NA	0.00251173	0.00056766	0.00158469	NA	NA	0.00396325	0.000526899	0.000719074	NA	0.00294121	NA	NA	0.00032042	0.000667309	NA	0.00283876	0.00840309	NA	0.00119273	0.000337711	NA	0.00113484	0.00125467	0.00655735	0.00547185	0.00442074
773	0.00337795	0.0188469	0.00390157	0.000718302	0.00255309	0.00490324	0.002613	0.00132567	0.00553445	0.00379261	0.0023718	0.00343685	0.00135604	0.0022745	0.000374405	0.00155813	0.00364615	0.00266257	0.000201209	0.00690695	0.00581253	NA	0.00267598	0.00242065	0.000459595	0.00164606	0.000398366	0.000849681	0.000454077	0.000442768	0.000700471	0.00365421	0.000596834	0.00160541	0.0126509	0.00320129	0.000745215	0.00208389	0.00979933	0.00277359	NA	0.00473891	0.000659936	0.00311816	0.00547945	0.00303788	NA	0.0017026	0.000369375
774	0.0073998	0.00728293	0.00340764	0.00443355	0.00515582	NA	0.0104568	0.0044326	0.00391791	NA	0.00162336	0.00609668	NA	NA	0.00208338	0.000760873	0.00356984	0.00521505	0.00264242	0.00678556	0.00629159	0.00116522	0.00406169	0.0047279	0.00450144	0.00413014	0.00340875	0.00254677	0.00335529	0.00253595	0.00169412	NA	0.00277391	0.00235833	NA	0.00365759	0.0032343	0.00443619	0.00916087	0.0116197	0.00159289	NA	0.00130505	0.00650119	NA	NA	0.00343251	0.00417631	0.00454317
775	0.0151142	0.024155	0.0457717	0.0198721	0.0156848	0.0231966	0.0281824	0.0109392	0.0407766	0.031371	0.044551	0.0227346	0.0470869	0.0497664	0.0790758	0.011545	0.0223104	0.0223544	0.0189434	0.0222073	0.0111775	0.0111176	0.0560928	0.0185907	0.0150831	0.0220436	0.0115039	0.0188723	0.0266986	0.0190155	0.0180428	0.0340103	0.0230992	0.0421271	0.0260998	0.0180616	0.00801388	0.0235809	0.0268188	0.00941153	0.00304169	0.038705	0.0207699	0.0308022	0.0413622	0.0127976	0.0212132	0.0205201	0.0103324
776	0.0117597	0.0529987	0.0126454	0.0147306	0.0172074	0.0243268	0.0417799	0.00911297	0.0378017	0.0239109	0.0390933	0.021986	0.0373811	0.0445545	0.0445477	0.0162079	0.0109215	0.0140273	0.0162017	0.0201705	0.00802001	0.00808357	0.0209971	0.0217008	0.00803245	0.0203738	0.00490459	0.0167299	0.0165749	0.0177201	0.0199456	0.0283938	0.0204756	0.0419349	0.0181235	0.0181141	0.00746905	0.0229976	0.00666144	0.00473255	0.00217491	0.0289312	0.0312474	0.0182848	0.0387444	0.0112394	0.015032	0.0128996	0.0128948
779	0.0186273	0.0111898	0.00956121	0.001091	0.00662135	0.0174576	0.00313408	0.00237185	0.00383098	0.00473572	0.0229298	0.0111166	0.00365799	0.00759571	0.00134266	0.0161338	0.0107953	0.0154877	0.0162705	0.0117249	0.0126444	0.0246075	0.00484078	0.0100375	0.0398471	0.00863951	0.0169152	0.0152191	0.0252386	0.0209041	0.0169515	0.0252271	0.0219496	0.0174029	0.00157685	0.0204351	0.0108952	0.0024919	NA	NA	0.00131738	0.00715767	0.00926369	0.0193022	0.00740889	0.0133336	0.0215692	0.0114081	0.0238728
780	0.00280543	0.00740095	0.00641265	0.000346253	0.000833699	0.00457162	0.000782675	0.00302157	0.00404742	0.00318698	NA	0.0012529	NA	0.00198865	0.00579716	0.00439931	0.00272179	0.00129146	0.00362808	0.0018248	0.00503194	0.00175711	NA	0.00279382	0.0067272	0.000999785	0.00445875	0.00164982	0.0028608	0.00245942	0.00267556	0.00425675	0.00471358	0.00761245	0.00586058	0.00794644	0.00125541	0.00432606	0.00252206	0.00500238	0.0024932	0.0019307	0.00218887	0.00964362	0.0075712	0.00318326	0.00288952	0.0055126	0.00759359
782	0.00208193	0.00247652	0.00467904	0.000484682	0.00351385	0.00409188	0.00465833	0.00203805	NA	NA	NA	0.00489084	0.00079157	0.00266163	NA	0.0061348	0.00216755	0.00250618	0.000470956	0.00332281	0.0106657	0.001613	NA	0.00322923	0.00471351	0.00331529	0.0026994	0.0041484	0.00841413	0.00703021	0.00416743	0.00221848	0.00890197	0.00513986	NA	0.00288912	0.00536027	0.00281288	0.00289142	0.00652387	0.00207354	0.00156138	0.00545309	NA	0.00492901	0.00230977	0.00248654	0.00837772	0.00797981
783	0.0028536	0.011903	0.00788352	0.000729674	0.00557651	0.00205643	0.00957888	0.00226853	0.0045504	0.0044205	NA	0.0041243	0.00573482	0.00140498	NA	0.00298794	0.00265382	0.00125476	0.00195828	0.00409189	0.00487775	0.0013122	0.00701599	0.00303097	NA	0.00621986	0.0024479	0.00396835	0.0038244	0.00123569	0.00303106	0.00458879	0.00352602	0.0033693	0.00291875	0.0045253	0.00141227	0.0050885	0.0126662	0.00288285	0.000687889	NA	0.00137548	0.00346395	NA	0.00572469	0.00328261	0.00616844	0.00328073
787	0.00623285	0.0164924	0.0086315	0.00574849	0.00998317	0.00846022	0.0143721	NA	0.00733014	NA	NA	0.00546518	NA	0.0196089	0.0085186	0.00266867	0.0107413	NA	NA	0.0096452	0.0110244	0.00600897	NA	0.00637315	0.00353973	0.00565798	NA	0.00325592	0.00212113	0.0054001	0.00379853	0.0110315	NA	0.0119792	0.00840532	0.00338816	NA	0.003016	0.0034765	0.00189192	0.00308628	0.0119403	0.00738221	0.00952456	0.020086	0.00278898	0.00455604	0.00639049	0.0023833
791	0.0111549	0.0101743	0.00997238	NA	0.00269233	0.00707849	0.00122085	0.00364985	NA	0.00109407	NA	0.00570365	NA	0.00131775	0.00280592	0.00865641	0.00517707	0.00604835	0.00175362	0.00775692	0.00470035	0.00534842	NA	0.0058069	0.0066883	0.00147898	0.00481525	0.00194142	0.0111289	0.00157391	0.00355705	0.00649037	0.00401549	0.0184694	0.00757831	0.00777366	0.00299873	0.00169396	0.00445707	0.00922407	NA	0.00110533	0.00139334	0.000545628	NA	0.00138616	0.00845588	0.00902639	0.00736472
793	0.00711548	0.0149175	0.0194074	0.00890528	0.00600177	0.00643725	0.0185371	0.00264855	0.0287903	0.0246209	0.0331582	0.0135112	0.0317939	0.0316597	0.00056501	0.00986414	0.0171154	0.0205681	0.002349	0.0197977	0.0101981	0.014452	0.0423283	0.0153212	0.00629352	0.0119147	0.00145838	0.0164339	0.00701908	0.0148739	0.0142869	0.0237569	0.00535184	0.0100004	0.0330008	0.0133928	0.00591927	0.0422613	0.0077619	0.0116906	0.000537514	0.0260285	0.00659238	0.0159446	0.0360151	0.0059475	0.0137952	0.0148414	0.0033726
795	0.0282385	0.0129522	0.0204943	0.00262464	0.00366796	0.0132819	0.0161728	0.00177677	0.0216444	0.00765096	0.0153919	0.0171592	0.0104212	0.0115494	0.00638454	0.00954693	0.01822	0.0203325	0.00601812	0.0146583	0.0199545	0.0214357	0.0036857	0.0131345	0.0197208	0.01096	0.0172894	0.0134233	0.0274205	0.0136116	0.0162896	0.0294775	0.021607	0.0192578	0.00785531	0.0218063	0.0115262	0.0158239	0.00964518	0.0319049	NA	0.00585327	0.0169658	0.012378	0.0128884	0.0124493	0.0277944	0.023963	0.0208703
796	0.00994389	0.011806	0.00371388	0.00194979	0.00660432	0.00962673	0.00737396	0.00220449	0.00225653	0.00376329	0.0039393	0.00767198	NA	0.00384158	0.0150354	0.0050951	0.00607501	0.00428094	0.00405227	0.0089872	0.00545134	NA	NA	0.00707849	NA	0.00475164	NA	NA	0.0016779	0.00144005	0.000770827	0.0133476	0.00161765	0.0293545	0.00215695	0.00651534	NA	NA	0.0401076	0.00723978	0.000427893	NA	NA	0.00427507	NA	NA	NA	NA	0.00273555
797	0.00337558	0.0025181	NA	NA	0.00955344	0.00254292	0.00218887	0.00162901	0.00190295	0.00211827	0.000419852	0.00444747	0.00434695	0.00178393	0.00326805	0.00170692	0.00432832	0.00111218	NA	0.00411569	0.00329247	0.00065722	NA	0.00316081	0.00104878	0.00253118	0.00172247	0.00185188	0.00126151	0.000751634	0.00259546	0.0027211	0.000965766	0.00244316	0.0052542	0.00655228	0.00148477	NA	0.00500963	0.0054483	0.000500341	NA	0.001684	0.00326049	0.00129979	0.00407838	0.000933645	0.00231829	0.00063666
798	0.00208624	0.00670333	0.00946676	0.00405256	0.000777333	0.00361133	0.00933268	0.00108418	0.00989142	0.00344346	0.0069273	0.00392405	0.00258619	0.0147194	0.00115138	NA	0.00634627	0.00587835	0.000116302	0.00787226	0.00194768	0.00518403	NA	0.00374681	NA	0.00407426	0.00261678	0.00665159	0.00384462	0.00835554	0.00710767	0.00775961	0.00357629	NA	0.00587009	0.00312183	0.0039481	0.022252	0.00414986	0.00447279	0.000444335	0.0157713	0.00063011	0.0019406	0.0108285	0.00142595	0.00851368	0.00915423	0.00308714
799	0.00469036	NA	NA	0.00199929	0.00314411	0.00467872	0.00307598	NA	NA	0.00486602	NA	0.00335679	0.00795345	0.00071289	0.00639838	0.0029514	0.00184806	0.00586395	0.00108626	0.0020482	0.00112654	0.00424712	NA	0.00257166	NA	0.00115636	0.00298054	0.00618099	0.00198807	0.00365255	0.00356068	NA	0.00130694	0.00575232	NA	0.00164783	0.00128735	NA	0.00565181	NA	0.000288665	0.00347288	0.000478255	NA	NA	0.000862454	0.0036385	0.00222557	0.00243817
800	0.0147089	0.000741292	0.00325365	0.00771629	0.00581217	0.00968493	0.0110081	0.00245208	0.00693231	0.00534652	0.00246495	0.0113944	0.00453094	0.0124153	0.00165194	0.00334768	0.0111994	0.00791015	0.0012832	0.0109903	0.00647944	0.00304817	0.0033562	0.00920383	0.00154272	0.00299731	0.00293902	0.00665892	0.0105559	0.00344982	0.0100261	0.0103217	0.00905993	0.00341398	0.00543889	0.00352659	0.000746697	0.00174266	0.00193808	0.00510069	0.000395669	0.0108309	0.00454378	0.00593228	0.00557786	0.00506847	0.0072453	0.0139636	0.00213799
801	0.011145	0.0247708	0.0174742	NA	0.00442241	0.0048857	0.0119701	0.0177944	0.0164574	0.00551325	0.00846012	0.00844616	0.028021	0.00596358	0.00445238	0.00240563	0.00810981	0.0109561	0.0014563	0.00915603	0.00597188	0.00348223	0.0397794	0.00263826	0.00433854	0.00337052	0.00366409	0.00405399	0.012525	0.00295225	0.00356527	0.0102752	0.0065031	0.0123395	0.0234069	NA	0.0044702	0.0207225	0.0292964	NA	0.000745777	0.0249352	0.00510023	0.00542199	0.0232185	0.00573653	0.00787238	0.00266805	0.00378325
802	NA	0.00837827	NA	0.000715149	0.00137301	0.00345732	NA	0.00515404	0.00417009	0.000707965	NA	NA	NA	NA	0.00692964	0.000920205	NA	0.000487576	NA	NA	NA	0.00109531	NA	0.00361595	0.00540027	0.00152472	0.0029312	0.000739048	0.00260847	0.000788394	0.000486954	0.00357857	0.00336077	0.00286294	NA	0.00061746	0.00254566	0.00082853	NA	0.00314987	0.00110837	NA	NA	NA	NA	0.00255151	0.0021649	0.00295678	0.00303957
803	0.00988875	0.00198362	0.00618039	0.00116348	0.00773487	0.0159991	0.0105028	0.0027414	0.00459387	0.00977452	0.0175567	0.00833186	0.00733389	0.00494351	0.0118951	0.000950108	0.0126992	0.00186584	0.000122731	NA	0.00462955	0.000403704	0.00365701	0.00536309	0.000423566	0.00564221	0.00102781	0.000922254	0.00624603	0.000591067	0.00208933	0.00983957	0.0195528	0.0178013	0.00991939	0.00296504	0.00196858	0.0108189	0.00401616	0.0298741	0.000701382	0.000691315	0.000549596	NA	0.0210838	0.00862921	0.00465345	0.00822209	0.00143654
804	NA	0.00718676	0.00363141	0.00114617	NA	0.00818144	0.00545903	0.00888601	0.00257389	NA	0.00604997	0.00526857	0.0191814	0.00572843	0.00334137	0.0016507	0.00532353	0.00139763	NA	0.00861957	0.00269234	NA	NA	0.00779948	0.00212627	0.00285764	0.00390189	0.00226928	0.00273845	0.00267619	0.00503929	0.0104339	NA	0.0129505	NA	0.00261217	0.00445235	0.0112631	0.00777775	NA	NA	0.000895664	0.00293248	0.00490534	0.00945718	0.000454314	NA	0.00109827	0.00194034
806	0.00680017	0.00304788	0.0254402	0.00775576	0.013033	0.00801012	0.0213742	0.00835204	0.00720002	0.00755917	0.0337428	0.00648842	0.03056	0.0126814	0.00261069	0.00920987	0.0181824	0.0271512	0.0153969	0.0183389	0.00486454	0.00202042	0.0173937	0.00945575	0.00882681	0.0114176	0.00806553	0.014182	0.00417079	0.0102939	0.0115659	0.0177915	0.00660284	0.00141499	0.0141337	0.00935355	0.00692766	0.0151763	0.011206	0.0111746	0.00184811	0.0217312	0.019624	0.0146707	0.0183116	0.00665125	0.00719472	0.00631474	0.00768243
808	0.00661109	0.0126626	0.0424205	0.015718	0.0209725	0.00968224	0.0234585	0.00790259	0.04428	0.0555262	0.0753927	0.0118087	0.0734938	0.0468152	0.000765392	0.0171404	0.0184635	0.0560384	0.00929339	0.0197848	0.00893804	0.00542367	0.0465889	0.0156317	0.00791126	0.0295276	0.00494109	0.0304932	0.00776555	0.00842806	0.0014413	0.0225191	0.00745464	0.00377246	0.0370894	0.0317347	0.00322896	0.0581086	0.0164676	0.00903536	0.0015251	0.0172915	0.0289473	0.00242995	0.0631809	0.0559406	0.0055266	0.00423156	0.00897699
809	0.00977233	0.00549504	0.0191535	0.012566	0.0112376	0.0153028	0.011901	0.0209591	0.00298505	0.00723141	0.0125116	0.0163075	0.00385974	0.00611943	0.00141556	0.0151703	0.0120937	0.0152787	0.0148568	0.0122897	0.0111962	0.00691905	0.0820392	0.0165762	0.00196206	0.00384383	0.00806373	0.00903119	0.00929647	0.00836924	0.0123551	0.0140289	0.00470116	0.00349237	0.00916843	0.0156967	0.00586756	0.0148735	0.00605672	0.0143268	0.00769479	0.0165191	0.0273392	0.00323872	0.00612772	0.00739587	0.00543062	0.0031899	0.00188957
811	0.00640163	0.00362663	0.00465962	0.000472694	0.00129861	0.00500828	0.00253278	0.00739839	NA	0.000878819	0.00469849	0.00377563	0.00126705	0.00268621	NA	0.0106208	0.00334167	0.00761205	0.00953875	0.00268254	0.00295433	0.00198255	0.0020847	0.00396651	0.00716791	0.00100016	0.0023371	0.00257722	0.00249059	0.00202297	0.00343399	0.00440438	0.00548136	0.00267933	0.00408248	0.00255411	NA	NA	0.00991611	0.00265626	0.00191743	NA	0.0115586	NA	0.0023821	0.0023728	0.00482884	0.00141144	0.00444249
812	0.00800752	0.00241751	NA	0.00317977	0.00744147	0.00706977	0.00233893	0.00778352	NA	0.0035525	0.00266805	0.00493473	0.000724469	NA	0.00131233	0.00918141	0.00384548	NA	0.0103251	0.00492395	0.00362487	0.00372168	0.00636091	0.00349009	0.0109994	0.00498011	0.0061626	0.00794366	0.00497	0.0078597	0.00981492	0.00367346	0.0124346	0.00640915	0.00311487	0.00352328	0.00246369	NA	NA	0.00680593	0.00479117	NA	0.00784239	NA	NA	0.0022343	0.015748	0.00511204	0.0121143
816	0.0080114	0.0209654	0.031173	0.0133616	0.00879361	0.00306039	0.00760488	0.0034415	0.00631945	0.00700631	0.0739814	0.00427609	0.0810904	0.025319	0.00541632	0.0133901	0.0135103	0.0141796	0.00811498	0.00775437	0.00501972	0.0161514	NA	0.00728075	NA	0.0137069	0.00121536	0.0127336	0.00200921	0.00987932	0.00727773	0.0220927	0.00207858	0.0111121	0.0301958	0.00647221	0.0103539	0.0630789	0.0496001	0.00539516	0.00245867	0.0251618	0.0421717	NA	0.0677414	0.0134925	0.00163729	0.00404015	0.00113374
817	0.00377634	0.00484752	0.0172674	0.0123633	0.00328488	0.00756905	0.0156852	0.00171216	0.0210959	0.0103197	0.0635304	0.00436181	0.0242189	0.00371124	NA	0.00512383	0.0153126	0.0223682	0.00713282	0.0120687	0.00772221	0.0207268	NA	0.00867302	NA	0.0112451	0.00233009	0.00701128	0.00261576	0.0066893	0.00664778	0.0125826	0.00200409	0.001377	0.0204013	0.0119354	0.00575953	0.0314095	0.0155747	0.00481149	0.00125364	0.0303387	0.0127838	0.0102328	0.0261474	0.00661187	0.00266694	0.00309957	0.00256029
818	0.00379836	0.0056676	NA	0.00460492	0.0100546	0.00461791	0.00365935	0.00892306	0.0066528	0.0116677	0.017786	0.00188454	0.031944	0.0355674	0.00232836	0.00136917	0.013193	0.0118932	0.00677857	0.00721487	0.00189269	NA	NA	0.00481418	0.00269718	0.00307397	0.000961796	0.0125757	0.0021614	0.00704074	0.00483324	0.0145383	0.0022642	0.00367424	0.0214811	0.00260437	0.00339697	0.0191714	0.014531	NA	0.0011072	NA	NA	0.00112383	0.0233802	0.00907702	0.00177915	0.00289247	0.00152532
819	NA	0.00482526	0.0155025	0.0035644	0.000957699	NA	0.00546506	0.00408695	0.00696385	0.00189425	0.014693	0.00399023	0.0113232	0.00556853	0.00208296	0.000329907	0.00606971	0.0133357	0.00107489	0.00633025	0.00358355	0.00254415	0.0080029	0.00245101	0.00173336	0.00279717	0.000820449	0.0029192	0.00195284	0.0054162	0.0015962	0.00691539	0.00211733	0.00128152	0.00233357	0.00174365	0.00190113	0.00777883	0.0118367	0.00174979	0.0043957	0.00171383	0.00639812	0.00696938	0.00800741	0.000698884	0.000674511	0.00624558	0.00141798
820	0.00603509	0.00891978	0.00656654	0.00119031	0.00262646	0.0084979	0.0110956	0.0145005	0.00162875	0.00260907	0.0173345	0.00665853	0.012279	0.00489842	0.00452151	NA	0.00413223	0.00283314	0.00355382	0.00688329	0.00240556	0.00323932	0.0238514	0.00227748	0.00824828	0.00373772	NA	0.00546495	0.00390604	NA	0.00211924	0.00760436	0.000910415	0.0109494	0.006932	0.00213443	0.000871066	0.0124777	0.0108114	0.00308448	0.00223903	0.00394663	0.00314399	0.00195431	0.0155027	0.00494087	0.00297764	0.00146339	0.00107562
821	NA	0.00352402	NA	0.000348143	0.00757396	0.00242523	0.00381522	0.00363144	NA	0.00545757	0.00733323	0.0012119	0.00804861	0.00357963	0.00211925	0.00132418	0.0052013	0.00776569	0.00286572	0.00249398	0.0018081	0.00549274	NA	0.00160066	0.0106092	0.00321039	0.0018686	0.00354736	0.00255393	0.0057933	0.0029955	0.00674472	0.00203297	0.00237133	0.00567299	0.00523227	0.00181547	0.00827367	0.00564203	0.00240437	0.00104056	NA	0.00202081	NA	0.00397129	0.00305295	0.00274828	NA	0.00211512
822	0.0013437	0.00971152	NA	0.00450312	0.00239799	0.00346134	0.0102701	0.00535201	0.00743465	0.00528767	NA	0.00260211	0.0123222	NA	NA	0.00371556	0.00322097	0.0106843	0.00450853	0.00424376	0.00217813	0.00149062	0.157525	0.00158195	0.00244834	0.00109338	0.00386784	0.00256741	0.00983144	0.00568588	0.00136426	0.00575908	0.00754218	0.00156689	0.00771642	0.00276215	0.0044443	0.007743	0.00454702	0.00355404	0.00362697	0.00708824	0.00453243	NA	0.0021343	0.00239045	0.0110563	0.00350885	0.00846866
824	NA	0.00914366	NA	NA	0.009519	0.00344389	0.00506991	NA	NA	0.0184019	NA	0.00502783	0.0104033	0.00555298	NA	0.00340037	0.00507288	0.00819797	0.0115869	0.00736359	0.00536855	NA	0.00897018	0.00660514	0.00292061	0.00831199	0.00720394	0.0073293	0.0116778	0.0109379	0.00843976	0.00509688	0.00138401	NA	0.00807575	0.00678147	0.00625417	0.0146818	0.0126274	0.00463744	NA	NA	0.00514664	NA	0.015765	0.0108391	0.00636438	0.0042022	0.000495627
825	NA	0.00694256	NA	NA	0.00265273	0.00222482	0.00262878	NA	0.00795691	0.00746056	NA	0.0020841	0.00304615	NA	NA	0.000769007	0.00226636	0.00132584	0.00680315	NA	0.00337319	0.0114583	0.00454999	0.00450922	0.00125213	0.00534312	0.00710102	0.00867506	0.0120833	0.00713908	0.00475969	0.00178417	0.00316788	NA	0.00364775	0.00345904	0.00448188	0.00378625	0.00619132	0.00458722	0.00108145	NA	0.00411998	NA	0.00855767	0.0105559	0.00275561	0.00593295	0.00288976
826	0.00129268	0.00330458	0.00120371	NA	0.0030737	0.0012893	0.0019193	NA	NA	0.0106177	NA	0.00369933	0.00768334	0.00260456	NA	0.0070981	0.00299587	0.00258166	0.00212847	0.00211486	0.0038011	0.0076562	0.00728278	0.00212257	0.00290226	0.004285	0.00540621	0.00802035	0.0061586	0.00864401	0.00524791	0.00420889	0.00224006	NA	0.0159112	0.00273312	0.00231224	0.00944499	0.0101611	0.00254355	NA	0.00750739	0.00186129	NA	0.00626623	0.00581005	0.00562823	0.00208062	0.00124757
827	0.00508531	0.00345812	0.00749476	0.0013559	0.00180973	0.00309032	0.00680652	0.00318538	0.0213051	0.0139307	0.00237179	0.00426935	0.0111218	0.00204391	0.00111846	0.00479492	0.00457899	NA	0.00104792	0.0083996	0.00389872	0.00544548	0.00364692	0.00492078	0.00201872	0.00357221	0.00386397	0.00700662	0.0112024	0.00332622	0.00507268	0.00280045	0.00205421	NA	0.0103382	0.00219394	0.00184371	0.00311974	0.0129484	0.00392318	0.000461353	0.00204543	0.00251333	0.00444196	0.0159629	0.0021555	0.0060218	0.00506741	0.00264607
828	0.00626797	0.0153344	0.00639631	0.00202528	0.00275141	0.00977765	0.00985207	0.00203537	0.00609884	0.00282071	0.00297873	0.00976528	NA	0.00471778	0.0137637	0.00841588	0.00517405	0.00414305	0.00164785	0.0131301	0.00585456	0.00557614	NA	0.00671966	0.00424723	0.00178086	0.00263575	0.00395839	0.00528598	0.00275129	0.00638367	0.0155596	0.00284137	0.0150515	0.00437087	0.00523859	0.00248457	0.00435648	0.00440918	0.00663903	0.000574617	0.00140441	0.00667744	0.00358642	0.00223658	0.00278863	0.00911962	0.00620109	0.00196871
829	0.0128636	0.0161419	0.0202196	0.00440357	0.00379696	0.00964749	0.0161943	0.00265892	0.0119775	0.0110169	0.0190416	0.0114156	0.0204339	0.0177597	0.000447957	0.00445491	0.0133658	0.0157635	0.000925144	0.0218596	0.0167224	0.00992004	0.0186141	0.0142655	0.00187443	0.0123083	0.00330765	0.0116896	0.013186	0.00766123	0.00825247	0.0210868	0.00852342	0.00602276	0.00965283	0.0109419	0.00394916	0.0216403	0.0186021	0.0111221	NA	0.0183171	0.0073939	0.00890352	0.0128591	0.0049304	0.0166076	0.0199572	0.00303978
831	0.00486592	0.00904994	0.00276054	0.00338354	0.00599664	0.00165222	0.00420772	NA	0.0134578	0.00307143	0.0186054	0.00596373	0.0256965	0.00505827	NA	0.00134554	0.00455726	0.00256104	0.000813432	0.00749411	0.00618291	0.00136532	0.00503392	0.00466844	0.00126411	0.00488177	0.0013207	0.00210564	0.00356545	0.00115299	0.00140892	0.00734364	0.00113262	0.00683564	0.014915	0.00166874	NA	0.013307	0.00937695	0.00748751	NA	0.0101585	0.000438307	0.000908414	0.0148806	0.00272754	0.00318979	0.00597656	0.000624612
833	0.0081556	0.0192264	0.0153166	NA	0.00733764	0.00430374	0.015607	NA	0.0244815	0.0095662	0.0259579	0.00846223	0.0371821	0.0271746	0.000559535	0.00454765	0.0113962	0.012982	0.00167664	0.0165613	0.013122	0.00150992	0.0194364	0.0138954	0.00221872	0.0177545	0.00305954	0.0102417	0.00808641	0.00523833	0.0101473	0.0163842	0.00531338	0.00572839	0.0178383	0.0101093	0.00177702	0.0306968	0.0165093	0.0124692	NA	0.0192255	0.00357233	0.0038484	0.0388174	0.00479258	0.00878206	0.0136649	0.00207456
834	0.0160008	0.0305558	0.0245362	0.0123056	0.00848157	NA	0.0213599	NA	0.0233766	0.012954	0.0290925	0.0164906	0.0351281	0.0431649	0.00104045	NA	0.0139586	0.016777	NA	0.0126705	0.0178239	0.00548407	0.0277221	0.0152258	0.00397774	0.0216971	0.00688273	0.0152587	NA	0.0117156	0.0163331	0.022643	NA	0.0116657	0.0184836	0.0148724	NA	0.0288756	0.0227953	0.0183472	NA	0.0221345	0.00712711	0.0161099	0.0361639	0.00858461	NA	NA	0.0064031
835	0.00206296	0.00663465	0.0131883	0.00359595	0.00495985	0.00547969	0.0107286	0.00147679	0.024648	0.0064243	0.0166486	0.00724323	0.0134443	0.0260017	0.000882836	0.00276394	0.00995907	0.0122876	0.00118269	0.00870635	0.00827633	0.00726898	0.0182288	0.00587602	0.00152259	0.00888745	0.00144886	0.0122446	0.0146071	0.00696576	0.0104717	0.0107328	0.00728508	0.00693631	0.00280906	0.00539889	0.00471616	0.0144295	0.0151536	0.00781534	NA	0.0133929	0.00455676	0.00591812	0.0186837	0.00340449	0.0146979	0.0140646	0.00600399
836	0.00371827	0.0114398	0.00709115	0.00898732	0.00292208	0.00348278	0.00688891	NA	0.00760512	0.00241904	0.013119	0.00378275	0.00937776	0.015538	0.000631339	0.00204255	0.00670563	0.00695425	0.00156434	0.00760033	0.00330013	0.00800955	0.00145792	0.00499643	0.000733166	0.00373702	0.00251524	0.00293804	0.0059169	0.00395279	0.0125944	0.00350025	0.0027176	0.00563039	NA	0.00382369	0.00248626	0.00719196	0.0103452	0.00493627	NA	0.0112056	0.00204186	0.0070636	0.0183296	0.0036378	0.00932516	0.0137406	0.00292837
837	0.00431018	0.00196043	0.00481509	0.00219459	0.00163694	0.00278712	0.00293016	NA	0.00385751	0.00329088	0.00469922	0.00267417	NA	NA	NA	0.00239729	0.00517641	0.00434283	0.000586256	0.00400601	0.0103264	0.00115254	0.0018631	0.00567507	NA	0.00270876	0.000784664	0.00177287	0.00380257	0.00148666	0.00449911	0.00382964	0.00254043	NA	NA	0.00462779	NA	NA	0.00315602	0.00443081	NA	NA	0.0023173	0.000622432	0.0030659	0.00212936	0.00294714	0.00593232	0.000286948
838	NA	0.00504651	0.00735854	0.00358596	0.000936292	0.00304678	0.00545049	NA	0.00590589	0.00144031	0.0102569	NA	0.0106746	0.00525794	NA	0.00126746	0.00457956	0.0028261	0.000327927	0.00566051	0.00296617	0.00215727	NA	0.00698812	NA	0.00323427	0.000505626	0.0042058	0.00371006	0.00233513	0.0117925	0.00183319	0.00232986	NA	0.0017077	0.00304674	0.00319664	0.00470337	0.00735384	0.00223547	NA	0.00525517	0.00273024	0.00471108	0.00295351	0.00172899	0.00471656	0.0059268	0.00066854
842	0.00815662	0.00858961	0.0112622	0.00358187	0.00213858	0.00607087	0.0111024	NA	0.0147772	0.0107277	0.0297058	0.0039785	0.0248999	0.00583726	NA	0.00772628	0.0126671	0.0291713	0.00166178	0.0120316	0.0105852	0.00602792	NA	0.0101213	NA	0.0100446	0.00475445	0.0115721	0.0148611	0.00805163	0.0178845	0.0102148	0.0131159	NA	0.011589	0.00606323	0.00509348	0.0346655	0.0132979	0.0095966	NA	0.0143157	0.0109243	0.00330646	0.0265298	0.00236332	0.013652	0.0148434	0.003265
843	0.00502931	0.00403642	0.00521942	0.00264012	0.00122292	0.0023751	0.00448188	NA	0.00634944	0.00155259	0.00301446	0.00245769	0.00449205	0.00215204	NA	0.00106204	0.0078347	0.0149984	NA	0.00778699	0.00343123	0.000615283	NA	0.00480778	0.00171177	0.00247573	0.000765476	0.00280495	0.00399102	0.000630137	0.00413509	0.00439463	0.0024885	NA	0.00200516	0.00170437	0.00212336	0.0134293	0.0037181	0.00303882	NA	0.00427779	0.0024734	0.00342384	0.0102514	0.00437002	0.000834125	0.00389671	0.000255824
844	0.00696011	0.0100483	NA	0.0010552	0.00303904	0.00750387	0.00516261	NA	0.00934332	0.00235409	0.0102957	0.00533277	0.00993222	0.00385148	NA	0.0131481	0.00930799	0.0101061	0.00276069	0.00790693	0.00410668	0.0106506	NA	0.00816475	0.00757141	0.00634292	0.0127538	0.00397565	0.0208178	0.0100056	0.00444537	0.00545037	0.0148027	NA	0.00300633	0.0236077	0.00177182	0.00614559	0.00605165	0.0147419	NA	0.0063842	0.018747	0.0122034	0.0130171	0.00184817	0.0122491	0.00541582	0.0120134
845	0.00470835	0.00522669	NA	0.00158296	0.00123151	0.00609954	0.0042243	NA	0.0073685	NA	0.00385308	0.00471417	0.00160953	0.00170109	NA	0.00460502	0.00476965	0.00761923	0.00217076	0.00442344	0.00281596	0.00254336	NA	0.00611393	0.00100844	0.00416747	0.00295468	0.00178876	0.00508264	0.00336499	0.00162102	0.00390817	0.0051245	NA	0.00348169	0.00552066	0.00315577	0.00528285	0.00245564	0.00964848	NA	0.00367866	0.00610847	0.00272009	0.00223345	0.00130654	0.00835517	0.00179214	0.00324419
846	0.00879181	0.00615918	0.00832251	0.000484462	0.00580859	0.00597396	0.00883279	0.00487914	0.0241115	0.0274005	0.0061113	0.00722926	0.00442284	0.00318862	0.0005963	0.00231089	0.0104125	0.00452314	0.00197051	0.0108165	0.00445029	0.00721134	0.0130557	0.00797681	0.00403664	0.00913047	0.00349015	0.0081647	0.00855072	0.00735356	0.0083934	0.00909757	0.00808789	NA	0.0301825	0.00465266	0.00547055	0.0107256	0.0481284	0.00380647	0.000970306	0.00539934	0.0028293	0.00506022	0.016433	0.00351938	0.00580588	0.00819631	0.00441939
847	0.00917921	0.00564529	0.00696809	0.000393623	0.00421295	0.00650399	0.00883129	0.00236396	0.00350989	0.00122471	0.00869716	0.00655869	0.00178777	0.00300482	NA	0.00265972	0.00943771	0.0018272	0.000441376	0.00943421	0.00752139	0.00351022	NA	0.0106672	0.00181331	0.00287514	0.00288114	0.00327747	0.00690431	0.00580363	0.00769192	0.00603494	0.00699566	NA	0.00353214	0.00530457	0.00235992	0.0106874	0.00480597	0.00411088	NA	0.00140828	0.00505505	0.00186269	0.00654279	0.00201975	0.00666645	0.00832756	0.00129199
848	0.00343286	0.00160388	0.0033417	0.00077858	0.00286995	0.00298848	0.00315307	NA	0.00286777	0.00196908	NA	0.0031862	0.00364288	0.00127849	NA	0.00231138	0.00494924	0.0037288	NA	0.00556766	0.00374042	0.00320941	NA	0.00671011	NA	0.00300857	0.00184573	0.00326516	0.00381737	0.00307254	0.00526056	0.00388851	0.00618703	NA	0.00152147	0.00417754	0.00160641	0.00211535	0.00175027	0.00280728	NA	0.00269802	0.00143899	0.000464427	NA	0.00111706	0.00791227	0.0071466	0.00248492
851	0.00861	0.00665685	0.0178318	0.0107113	0.00207929	NA	0.0107692	0.00197992	0.0147182	0.0110219	0.00933057	0.00492028	0.0181877	0.00561135	NA	0.000886756	0.00546484	0.00491673	0.000758668	0.00848354	0.00538519	0.00320329	0.00723777	0.00247054	0.00385717	0.0029665	NA	0.000899222	NA	0.0015826	0.00104987	0.0165678	0.0181915	0.00329677	0.00733491	0.00787118	0.00100242	0.0132694	0.00856532	0.00910074	NA	0.000981959	NA	0.00159175	0.0139674	0.00342275	NA	0.00143673	NA
852	0.0114225	0.00936136	0.0185961	0.00708296	0.00201116	NA	0.0175592	0.00340596	0.0336738	0.0223514	0.0327878	0.00752923	0.0426146	0.00946243	NA	0.00181881	0.00928907	0.0238838	0.000678364	0.0162186	0.00929663	0.00267239	0.0294415	0.00673458	0.00155078	0.010332	0.00338575	0.00549676	0.00326884	0.000741463	0.00693042	0.0216265	0.00427938	0.0062997	0.0241295	0.0148233	0.00118127	0.0321142	0.0211947	0.00749156	NA	0.00393468	0.00456186	0.00522971	0.0267302	0.00594413	0.0050065	0.00835824	0.00193787
853	NA	0.00125934	0.00650838	0.00444138	0.00107282	NA	0.00350559	0.00208787	0.00866666	0.00844088	0.00600986	NA	0.00747647	0.00218406	NA	0.000615199	0.00152217	0.0224767	0.00311934	0.00699314	0.0019998	0.00440511	0.0092064	0.00154881	0.00711209	0.00164145	0.00513029	0.000743877	0.00746191	NA	0.00134675	0.00663886	0.00361251	0.00339186	0.00259775	0.00273942	NA	0.00952565	0.00236008	0.00674526	NA	0.00235188	0.000775784	0.00269322	0.00666548	0.00792197	NA	0.00167731	NA
854	0.00751026	0.00182775	0.0124371	0.0033146	0.000505453	0.00591342	0.00964915	NA	0.0106818	0.0042478	0.00963191	0.0045616	0.0153115	0.00684888	NA	0.00702272	0.00684248	0.00375892	NA	0.00798975	0.00846087	0.0021115	0.00598149	0.00530374	0.0023904	0.00540911	0.00734278	0.00242788	0.0142668	0.00291421	0.00381707	0.00475698	0.00233203	0.00527457	0.00268699	0.00651277	0.00402211	0.0164708	0.0059902	NA	NA	0.00528058	0.00723079	0.00178864	0.0176214	0.000781313	0.00976146	0.00660112	0.0045306
855	0.00847261	0.00400332	0.00241048	0.00274115	0.001256	0.00170061	0.00622516	0.0023424	0.00759042	0.00614895	0.00296896	0.00494477	0.00498681	0.00575317	NA	0.00402162	0.00341182	NA	0.000978865	0.00682672	0.00145566	0.00159205	NA	0.00966602	NA	0.00277761	0.00211282	0.00384661	0.00328691	0.00411615	0.00448638	NA	0.00366665	0.0181573	0.0065749	0.00123224	0.00266451	0.00388453	0.00387875	0.00343045	0.000878039	0.00288987	0.0006619	0.00248618	0.00687469	0.00113921	0.00634539	0.00348151	0.00301432
856	0.00447397	0.00423978	0.00841694	0.00168967	0.00179083	0.00285025	0.00411442	NA	0.0121591	0.0113319	0.0083627	0.00382239	0.00506623	0.00271388	0.00196938	0.0026972	0.00702796	0.0101446	0.000672257	0.00538315	0.00908044	0.00195541	0.00162673	0.00696449	0.00568744	0.00464867	0.00142426	0.00362905	0.00272485	0.00291895	0.00459954	0.00530839	0.00667293	NA	0.004452	0.00926727	0.00231716	0.00801701	0.00857502	0.00626619	0.0009319	0.00118617	0.00468434	0.00379834	0.0065326	0.00367768	0.00381702	0.00509623	0.00443724
857	0.00997997	0.00584535	0.00363542	0.000455853	0.00132157	0.00144855	0.00149956	NA	NA	0.00557552	0.0123719	0.00344087	0.0140096	0.00536202	0.000601581	0.00028911	0.00235206	0.000365192	NA	0.00168237	0.000446649	NA	NA	0.00349309	NA	0.00144151	NA	0.00080185	0.00037881	0.000244393	0.00027189	0.00608279	0.000213024	0.00547069	0.0042827	0.000354673	0.000520487	0.0181851	0.00462395	0.00122857	NA	NA	0.000164828	0.000670952	0.0136785	NA	NA	0.000437419	0.000300335
858	0.00655427	0.005265	0.00682124	NA	0.00151971	0.00169953	NA	NA	NA	0.00373332	0.00450378	0.00206031	0.00990158	NA	NA	0.000410354	0.00279959	0.000235288	NA	0.00528269	0.00186393	0.00149268	0.0100531	0.0027223	0.00143216	0.00140504	NA	0.00146291	0.00267064	0.00032589	0.00131844	0.00496701	0.000754529	0.00335217	NA	0.00155559	0.00126357	0.00809055	NA	0.00181591	NA	0.000827914	NA	0.000238865	0.00666369	0.000916681	0.00161722	0.00520328	0.00157777
859	0.00440947	0.00458905	0.00393591	NA	NA	0.00228276	0.00095913	NA	0.00372605	0.0013424	0.00351713	0.00123662	0.00340741	0.00300158	0.000580157	0.000553355	0.00301516	0.00137219	NA	0.00510429	0.00204349	0.00313481	NA	0.00296492	0.00233532	0.00369621	0.00129629	0.00313655	0.00362079	0.00174277	0.00297101	0.00299509	0.00106228	0.0024516	NA	0.00386849	0.000420591	0.0103755	NA	0.00653413	NA	NA	NA	0.00026866	0.00979618	0.00182113	0.00307556	0.00709683	0.00251685
860	NA	0.00126507	0.00396747	NA	0.00126575	NA	0.00125708	NA	NA	0.00150486	NA	NA	NA	0.00119167	0.000963332	0.000734686	0.00212173	0.00421947	NA	0.0039655	0.00352492	0.000681639	0.00890148	0.00308594	NA	0.000882644	0.000619394	0.000866878	0.0013104	0.000647931	0.00178812	NA	0.00090482	NA	NA	0.00215899	0.000489021	0.00143058	0.00219156	0.00506903	NA	NA	0.000609797	0.00025337	0.00425667	NA	0.000673026	0.00245124	NA
861	0.00277578	0.00200064	0.00479773	0.00196405	NA	0.00177501	0.00228549	NA	0.00326957	0.00149271	0.00484185	0.00168291	0.00568849	0.00248105	0.000641817	0.0010028	0.00360264	0.00468311	NA	0.00446383	0.00436782	0.00155811	NA	0.00320979	NA	0.00162075	0.000512148	0.00201608	0.00163591	0.00143794	0.00310608	NA	0.00140538	0.00639766	0.00204206	0.00211307	0.000457921	0.00199211	0.00339678	0.00232844	NA	0.000841126	0.00105336	0.000451225	NA	0.00178434	0.00266952	0.00527227	0.000198844
862	0.00337643	0.0102012	0.00591994	0.0017169	0.00145462	0.00243126	0.00159891	NA	NA	0.00223176	0.00308924	NA	0.00713354	0.00395032	0.000626613	0.00301484	0.00385632	0.00724034	0.00049299	0.0037777	0.00410211	0.00197249	NA	0.00296778	NA	0.00157854	0.000682158	0.00263807	0.00318729	0.000917524	0.00261802	NA	0.00131169	0.00765073	0.00279564	0.00186253	0.00161847	0.00129462	0.00289075	0.00770545	0.00159868	0.00107954	0.000496591	NA	NA	0.00216357	0.00180762	0.00471993	0.00100493
863	0.004002	0.0101836	0.0121718	0.0029323	0.00276186	0.00370346	0.00461675	NA	0.00789899	NA	0.00436908	0.00124559	0.0488069	0.0118402	NA	0.00456651	0.00581122	0.0180494	0.000864581	0.00355242	0.00324998	0.00716713	0.00844944	0.00510069	0.00346649	0.00303487	0.00367732	0.00309143	0.00830613	0.00511846	0.00407847	0.00694808	0.00590077	0.00678266	NA	0.0048434	0.00551231	0.00990514	0.00350198	0.00752194	0.000635302	0.00144645	0.00182311	0.0014732	NA	0.00318431	0.00824735	0.00361612	0.00512057
866	0.00242391	0.0030246	0.00534549	0.00265156	0.00135493	0.005227	0.00367913	0.00778662	0.00915078	0.003893	0.0122524	0.0020892	0.00825409	0.00842718	NA	NA	0.00267104	0.00542159	NA	0.00233614	0.00396967	NA	NA	0.00220499	NA	0.00618463	0.00333396	0.00440371	0.0032613	0.00294739	0.00644121	0.00689448	0.00339688	0.00152674	NA	0.00553799	0.00241721	0.0155356	NA	NA	0.000753456	0.00888699	0.0205964	0.0206577	0.0103137	0.0038779	0.0027065	0.00402544	0.00395647
867	0.00452631	0.0225045	0.00941015	0.00505649	0.00405775	0.00499822	0.00917189	NA	0.00973686	0.0204406	0.034882	NA	0.0238232	0.00627935	NA	0.00155727	0.0129356	0.00745671	0.00103697	0.0135356	0.0142413	0.0161258	0.0360851	0.00536382	0.00184644	0.0102293	0.00575484	0.0137349	0.00868823	0.0137693	0.0085216	0.0123824	0.00344342	0.00263067	0.0171463	0.00616892	0.00521065	0.030438	0.00613371	0.00957116	NA	0.0115928	0.00910991	0.00127589	0.0195127	0.0120032	0.0108334	0.00684129	0.00315258
869	0.00580674	0.00408889	0.0084085	0.00687841	0.00296818	0.00514657	0.00184466	0.00494346	0.0301084	0.00183518	0.00828301	0.00528375	0.0130869	0.00348172	0.000970536	0.0055391	0.00596647	0.00321197	0.00496211	0.00640578	0.00459507	NA	0.0105654	0.00488145	NA	0.0019909	0.00244112	0.00175285	0.00221828	0.000879536	0.00259577	NA	0.00124443	NA	0.00295365	0.00269751	0.00229726	0.00644947	NA	0.00262281	0.00271338	NA	0.00536716	0.00154382	0.00420993	0.00111243	0.0082536	0.00271186	0.00975095
870	0.00535365	0.0065254	0.00613105	0.00166744	0.00277927	0.00994308	0.00315862	0.00172544	0.0165542	NA	0.0121958	0.00506289	0.0143843	0.00657647	0.00135895	0.0041405	0.00678787	0.011019	0.00237358	0.00708293	0.00489831	NA	0.0118135	0.0077142	NA	0.0022743	0.00196116	0.00223342	0.00170634	0.00125014	0.00135879	NA	0.0034461	NA	NA	0.00246714	0.00233126	0.00789125	NA	0.00259273	0.00142983	NA	0.00251285	NA	0.00662455	0.00181281	0.00393747	0.00320256	0.00266151
871	0.00600724	NA	NA	0.00634267	NA	0.00918866	0.00408507	NA	0.0135283	NA	0.00567534	0.00261425	NA	0.00593458	NA	0.00555107	0.0101421	NA	NA	0.00997653	0.00215534	0.00220849	NA	0.00937167	0.00204658	0.000811681	0.00253637	0.0050208	0.00202661	0.00722258	0.00304695	0.00955258	0.00331485	NA	NA	0.00764468	0.00298505	0.0157612	0.00515661	NA	0.00294026	NA	NA	NA	NA	0.00291859	0.00176089	0.00125317	0.00457579
872	0.00631977	NA	0.00395758	0.00299229	0.00316	0.00617496	0.00757956	NA	0.00611167	0.00396139	0.00316494	0.00420483	0.00736175	NA	0.000967847	0.00145406	0.00583623	0.00631803	0.00356203	0.00688957	0.00606599	0.00104086	0.00627492	0.00705692	0.00558357	0.00102233	0.00398032	0.00287547	0.00274332	0.00410629	0.0046942	0.0086217	0.00303886	0.00704858	0.00835784	0.00245749	0.00201316	0.00458968	0.00594213	NA	0.00172168	NA	0.00143325	NA	0.0183382	0.00817672	0.00398156	0.00245245	0.00694464
875	0.00133365	NA	0.00538554	0.000590746	0.00446192	0.00245294	0.00358521	0.00763465	0.00472962	0.00837201	0.00344727	0.000363297	0.00455325	NA	0.000800058	0.00716584	0.00319828	0.000809776	0.000834982	0.00233433	0.00197731	0.00505349	NA	0.00112905	0.00308183	0.00118635	0.00144176	0.0021915	0.00314645	0.00216813	0.000949382	0.00354271	0.00223808	0.00724233	0.020944	0.00252646	0.0015102	0.00479159	0.0237758	0.00312984	0.00142567	0.00208394	0.00366972	0.00171249	0.00823613	0.00203377	0.000971874	0.000732301	0.00138672
876	0.00398721	NA	0.00692799	0.00103317	0.00267055	0.00445048	0.00349211	0.00505081	0.00322769	0.00179488	0.00929401	0.000988285	0.0259565	0.00432884	0.00226555	0.00700073	0.00528763	0.00299453	0.00191391	0.00364104	0.00629251	0.00562824	0.0208567	0.00144678	0.00530157	0.00150721	0.00187968	0.00258069	0.00209056	0.00273078	0.00487913	0.00706082	0.00141906	0.00401935	0.00950688	0.00492793	0.00250292	0.00355898	0.00746899	0.00300457	0.00158222	0.00508096	0.00238705	0.00428906	0.0173286	0.00314509	0.00247509	0.00191618	0.0028413
877	0.00138679	NA	0.0101532	0.00112821	0.00349586	0.00152296	0.00349002	0.00680922	0.0101088	0.00541295	0.00238703	0.000741016	0.0344629	0.0114392	0.0011139	0.00339796	0.00314882	0.00682093	0.00273589	0.00145277	0.00332896	0.0015759	NA	0.00116485	0.00501405	0.000965563	0.000163251	0.00134443	0.00291576	0.00156543	0.00170409	0.00230621	0.000664579	0.00593919	0.006575	0.00290099	0.00254381	0.00559821	0.0098063	0.00425197	0.00209623	0.00242546	0.00239055	0.00317358	0.0117962	0.0036262	0.000776568	0.00191631	0.0022887
878	0.00256946	NA	0.014776	0.00361019	0.00113575	0.00295969	0.000612275	0.00772928	0.0283918	0.00647358	0.00654067	0.000532026	0.0148095	0.020751	0.00239773	0.00528069	0.00450967	0.00941073	0.00102203	0.0036336	0.00726628	0.0037244	NA	0.002048	0.00499032	0.00490998	0.00455611	0.00432861	0.00525579	0.00452641	0.00718695	0.007004	0.00339942	0.0134681	0.00985474	0.00503343	NA	0.0364394	0.00357255	0.00719409	0.00267184	0.000819588	NA	NA	0.0103519	0.00178316	0.00403452	0.00620313	0.0055559
[truncated: 20 more columns]
